# Supplementary material for: Two homologs of the Cat8 transcription factor are involved in the regulation of ethanol utilization in Komagataella phaffii
Source: Curr Genet. 2021 Mar 16;67(4):641–61. doi: 10.1007/s00294-021-01165-4 (PMC8254726; doi:10.1007/s00294-021-01165-4)
Supplement: Supplementary file 2 — Supplementary file2List of all K. phaffii CBS7435 genes with CSREs predicted by Matinspector 1000 bps upstream of their start codon (sheet Matinspector) and enrichment of gene ontology (GO) “biological functions” within theses genes (sheet GO_analysis) (XLSX 222 KB) [file 294_2021_1165_MOESM2_ESM.xlsx]

## Sheet: Matinspector
PP number	Gene name	Position sequence	F$CSRE
PP7435_Chr1-0001	PP7435_Chr1-0001	4023..5022	4
PP7435_Chr1-0002	XUT5	11741..12740	2
PP7435_Chr1-0003	PP7435_Chr1-0003	11203..12202	1
PP7435_Chr1-0004	PP7435_Chr1-0004	15369..16368	2
PP7435_Chr1-0006	PP7435_Chr1-0006	16270..17269	2
PP7435_Chr1-0007	GTH1	20912..21911	2
PP7435_Chr1-0008	PP7435_Chr1-0008	23464..24463	1
PP7435_Chr1-0010	PP7435_Chr1-0010	29472..30471	4
PP7435_Chr1-0011	PP7435_Chr1-0011	28836..29835	5
PP7435_Chr1-0012	YCT1	30328..31327	4
PP7435_Chr1-0013	PP7435_Chr1-0013	35348..36347	3
PP7435_Chr1-0014	PP7435_Chr1-0014	35292..36291	2
PP7435_Chr1-0016	KAP104	38520..39519	2
PP7435_Chr1-0017	DAL1	44347..45346	4
PP7435_Chr1-0018	UGA2	44335..45334	3
PP7435_Chr1-0019	RAD57	46048..47047	2
PP7435_Chr1-0020	MAF1	49575..50574	1
PP7435_Chr1-0021	PHM7	49353..50352	3
PP7435_Chr1-0022	IPP1	52284..53283	4
PP7435_Chr1-0023	TRP1	54905..55904	3
PP7435_Chr1-0024	RFC4	54024..55023	1
PP7435_Chr1-0025	VPS52	55109..56108	2
PP7435_Chr1-0026	TAX4	59590..60589	3
PP7435_Chr1-0027	HMT1	58894..59893	3
PP7435_Chr1-0028	RPL4A	62015..63014	3
PP7435_Chr1-0030	GSM1	63764..64763	2
PP7435_Chr1-0031	SET3	69247..70246	4
PP7435_Chr1-0032	PAM16	68602..69601	2
PP7435_Chr1-0033	PP7435_Chr1-0033	71633..72632	2
PP7435_Chr1-0034	PP7435_Chr1-0034	70793..71792	1
PP7435_Chr1-0035	IME2	75618..76617	4
PP7435_Chr1-0037	PRM10-2	76286..77285	11
PP7435_Chr1-0038	PRM10-1	79442..80441	6
PP7435_Chr1-0039	SCP160	82803..83802	5
PP7435_Chr1-0040	PP7435_Chr1-0040	86079..87078	4
PP7435_Chr1-0041	PP7435_Chr1-0041	90007..91006	5
PP7435_Chr1-0042	CDC34	90076..91075	1
PP7435_Chr1-0043	PP7435_Chr1-0043	92445..93444	2
PP7435_Chr1-0044	DBF4	91679..92678	3
PP7435_Chr1-0045	PP7435_Chr1-0045	94845..95844	2
PP7435_Chr1-0046	BIO2	96411..97410	2
PP7435_Chr1-0048	PNG1	98413..99412	1
PP7435_Chr1-0049	PP7435_Chr1-0049	97746..98745	1
PP7435_Chr1-0050	PP7435_Chr1-0050	99185..100184	1
PP7435_Chr1-0051	TPS2	99829..100828	1
PP7435_Chr1-0052	APN2	102442..103441	3
PP7435_Chr1-0053	CGR1	104105..105104	2
PP7435_Chr1-0054	SEC13	106525..107524	1
PP7435_Chr1-0055	PP7435_Chr1-0055	105676..106675	3
PP7435_Chr1-0056	FUR4	107267..108266	2
PP7435_Chr1-0057	PP7435_Chr1-0057	109274..110273	7
PP7435_Chr1-0058	PTP3	111847..112846	2
PP7435_Chr1-0059	LHS1	118418..119417	1
PP7435_Chr1-0060	PP7435_Chr1-0060	117573..118572	1
PP7435_Chr1-0061	BUB2	121463..122462	6
PP7435_Chr1-0062	STV1	124268..125267	1
PP7435_Chr1-0064	RPP0	127276..128275	2
PP7435_Chr1-0065	RSN1	126859..127858	3
PP7435_Chr1-0066	PPA2	129819..130818	4
PP7435_Chr1-0067	NUP188	131083..132082	3
PP7435_Chr1-0068	PRP24	139350..140349	2
PP7435_Chr1-0069	TMA23	138566..139565	1
PP7435_Chr1-0071	DBP5	139623..140622	1
PP7435_Chr1-0072	TMC1	142534..143533	2
PP7435_Chr1-0073	PP7435_Chr1-0073	145448..146447	3
PP7435_Chr1-0075	MET1	147604..148603	3
PP7435_Chr1-0076	ETT1	146872..147871	1
PP7435_Chr1-0077	BET3	148325..149324	5
PP7435_Chr1-0078	GPT2	152058..153057	2
PP7435_Chr1-0079	YIF1	153748..154747	2
PP7435_Chr1-0080	PP7435_Chr1-0080	153019..154018	1
PP7435_Chr1-0081	POL2	154271..155270	3
PP7435_Chr1-0082	ORC5	159795..160794	3
PP7435_Chr1-0083	LTO1	162630..163629	3
PP7435_Chr1-0084	LIN1	161720..162719	1
PP7435_Chr1-0085	PP7435_Chr1-0085	162904..163903	3
PP7435_Chr1-0086	ATX1	165787..166786	2
PP7435_Chr1-0087	DSL1	168119..169118	1
PP7435_Chr1-0089	ARD1	170448..171447	2
PP7435_Chr1-0091	PP7435_Chr1-0091	171232..172231	2
PP7435_Chr1-0092	SFM1	172746..173745	1
PP7435_Chr1-0093	DDL1	176522..177521	3
PP7435_Chr1-0094	RCF1	177107..178106	2
PP7435_Chr1-0095	KGD2	178651..179650	3
PP7435_Chr1-0096	PP7435_Chr1-0096	177955..178954	1
PP7435_Chr1-0097	IGO2	178678..179677	1
PP7435_Chr1-0098	NSG2	181201..182200	1
PP7435_Chr1-0099	SWI4	184010..185009	1
PP7435_Chr1-0100	PP7435_Chr1-0100	183453..184452	2
PP7435_Chr1-0101	SWI5	184631..185630	2
PP7435_Chr1-0102	STT4	193154..194153	2
PP7435_Chr1-0103	TIF6	194215..195214	2
PP7435_Chr1-0104	HSP104	197109..198108	3
PP7435_Chr1-0105	ACO1	197783..198782	2
PP7435_Chr1-0106	RIM4	200469..201468	3
PP7435_Chr1-0107	RRI1	202748..203747	3
PP7435_Chr1-0108	NPR1	204795..205794	3
PP7435_Chr1-0109	MRPL19	208425..209424	2
PP7435_Chr1-0110	UBP10	210624..211623	4
PP7435_Chr1-0113	PP7435_Chr1-0113	214081..215080	1
PP7435_Chr1-0114	NOP6	213169..214168	4
PP7435_Chr1-0115	RHO5	215700..216699	3
PP7435_Chr1-0116	PP7435_Chr1-0116	216062..217061	5
PP7435_Chr1-0117	KRE5-2	216537..217536	3
PP7435_Chr1-0118	RPS3	221360..222359	1
PP7435_Chr1-0119	SHR3	222261..223260	2
PP7435_Chr1-0120	NI9M	223158..224157	3
PP7435_Chr1-0121	MRPL22	225392..226391	1
PP7435_Chr1-0122	MOH1-2	224728..225727	5
PP7435_Chr1-0123	PP7435_Chr1-0123	227701..228700	4
PP7435_Chr1-0124	NOP13	229069..230068	2
PP7435_Chr1-0125	UGP1	228617..229616	2
PP7435_Chr1-0126	RRP36	232055..233054	2
PP7435_Chr1-0127	MRPL44	231206..232205	1
PP7435_Chr1-0128	MPD1	233482..234481	3
PP7435_Chr1-0130	PP7435_Chr1-0130	234780..235779	4
PP7435_Chr1-0131	DUG1	236147..237146	2
PP7435_Chr1-0132	PP7435_Chr1-0132	237749..238748	1
PP7435_Chr1-0133	SDT1	238810..239809	5
PP7435_Chr1-0135	COX5A	242712..243711	1
PP7435_Chr1-0136	ERJ5	242959..243958	1
PP7435_Chr1-0137	SAP185	247902..248901	4
PP7435_Chr1-0138	PP7435_Chr1-0138	247225..248224	2
PP7435_Chr1-0139	ATP11	251651..252650	2
PP7435_Chr1-0140	KTR3	250908..251907	2
PP7435_Chr1-0141	APS1	252326..253325	1
PP7435_Chr1-0143	TMN3	253876..254875	4
PP7435_Chr1-0144	LSM4	256062..257061	2
PP7435_Chr1-0145	TEL1	266251..267250	2
PP7435_Chr1-0146	RPL23A	267134..268133	3
PP7435_Chr1-0147	PP7435_Chr1-0147	266459..267458	1
PP7435_Chr1-0148	PP7435_Chr1-0148	267238..268237	1
PP7435_Chr1-0149	PP7435_Chr1-0149	267998..268997	2
PP7435_Chr1-0150	BOI2	269518..270517	4
PP7435_Chr1-0151	CDC27	275476..276475	1
PP7435_Chr1-0152	SHO1	276554..277553	4
PP7435_Chr1-0154	URB2	285629..286628	2
PP7435_Chr1-0155	UIP4	285100..286099	4
PP7435_Chr1-0156	TPN1	288888..289887	3
PP7435_Chr1-0157	PP7435_Chr1-0157	289036..290035	2
PP7435_Chr1-0158	MRN1	292903..293902	5
PP7435_Chr1-0159	PP7435_Chr1-0159	294743..295742	2
PP7435_Chr1-0161	DCP1	294959..295958	3
PP7435_Chr1-0162	RGA1	299663..300662	5
PP7435_Chr1-0163	FMP40	299265..300264	2
PP7435_Chr1-0164	BET1	302710..303709	6
PP7435_Chr1-0165	CFD1	301947..302946	2
PP7435_Chr1-0166	PP7435_Chr1-0166	304330..305329	4
PP7435_Chr1-0167	YEA4	303862..304861	2
PP7435_Chr1-0168	ANY1	305277..306276	1
PP7435_Chr1-0169	ROF1	308433..309432	8
PP7435_Chr1-0172	PP7435_Chr1-0172	319868..320867	3
PP7435_Chr1-0173	MET32	321149..322148	2
PP7435_Chr1-0175	SVL3	328478..329477	3
PP7435_Chr1-0176	SCJ1	330327..331326	1
PP7435_Chr1-0177	DML1	329626..330625	2
PP7435_Chr1-0178	PP7435_Chr1-0178	331931..332930	1
PP7435_Chr1-0179	TMA16	334306..335305	3
PP7435_Chr1-0180	PP7435_Chr1-0180	333496..334495	1
PP7435_Chr1-0181	PP7435_Chr1-0181	337215..338214	3
PP7435_Chr1-0182	IML1	341782..342781	2
PP7435_Chr1-0183	CEF1	340947..341946	1
PP7435_Chr1-0184	CFT1	348078..349077	5
PP7435_Chr1-0185	RIM20	347300..348299	1
PP7435_Chr1-0187	FSF1	351162..352161	2
PP7435_Chr1-0188	ERG12	354469..355468	3
PP7435_Chr1-0191	GUA1	359640..360639	1
PP7435_Chr1-0192	RAM2	358940..359939	2
PP7435_Chr1-0194	PP7435_Chr1-0194	362832..363831	6
PP7435_Chr1-0195	COX10	364294..365293	3
PP7435_Chr1-0196	RPN8	365615..366614	2
PP7435_Chr1-0199	GPN2	368292..369291	2
PP7435_Chr1-0200	PP7435_Chr1-0200	367475..368474	3
PP7435_Chr1-0201	PP7435_Chr1-0201	372100..373099	3
PP7435_Chr1-0202	PP7435_Chr1-0202	373786..374785	1
PP7435_Chr1-0203	PP7435_Chr1-0203	373590..374589	3
PP7435_Chr1-0205	PP7435_Chr1-0205	377479..378478	3
PP7435_Chr1-0206	PP7435_Chr1-0206	380322..381321	4
PP7435_Chr1-0208	PP7435_Chr1-0208	383210..384209	3
PP7435_Chr1-0209	VBA1-1	385140..386139	2
PP7435_Chr1-0210	CIA1	386367..387366	2
PP7435_Chr1-0211	CYC2	385505..386504	1
PP7435_Chr1-0212	PEP12	387178..388177	5
PP7435_Chr1-0214	N7BM	388306..389305	5
PP7435_Chr1-0215	DYS1	390975..391974	2
PP7435_Chr1-0216	CYP559	392578..393577	2
PP7435_Chr1-0217	PP7435_Chr1-0217	394185..395184	5
PP7435_Chr1-0218	TPO2	393724..394723	1
PP7435_Chr1-0219	ECM21	395810..396809	4
PP7435_Chr1-0220	MBA1	400163..401162	1
PP7435_Chr1-0221	CSH1	400248..401247	2
PP7435_Chr1-0222	GYP1	403855..404854	1
PP7435_Chr1-0223	MTD1	403325..404324	5
PP7435_Chr1-0226	MTC5	408063..409062	2
PP7435_Chr1-0227	CDC20	412313..413312	2
PP7435_Chr1-0228	FKS3	420179..421178	4
PP7435_Chr1-0229	GAS1-1	419944..420943	1
PP7435_Chr1-0230	GAS1-2	422283..423282	2
PP7435_Chr1-0231	PXR1	425793..426792	5
PP7435_Chr1-0232	SCW10	427341..428340	3
PP7435_Chr1-0235	RTN1	429189..430188	2
PP7435_Chr1-0236	PP7435_Chr1-0236	430881..431880	1
PP7435_Chr1-0238	HOG1	433129..434128	2
PP7435_Chr1-0239	RGT1	437534..438533	4
PP7435_Chr1-0240	PP7435_Chr1-0240	437475..438474	1
PP7435_Chr1-0242	RER1	443050..444049	3
PP7435_Chr1-0243	PSE1	442457..443456	1
PP7435_Chr1-0244	PGS1	448378..449377	4
PP7435_Chr1-0246	FAD1	449421..450420	1
PP7435_Chr1-0247	PRP11	451875..452874	1
PP7435_Chr1-0248	NUF2	453261..454260	3
PP7435_Chr1-0249	SLX1	452434..453433	1
PP7435_Chr1-0251	FAR1	458386..459385	7
PP7435_Chr1-0252	PP7435_Chr1-0252	458260..459259	5
PP7435_Chr1-0253	LUC7	460962..461961	1
PP7435_Chr1-0254	IMP1	460187..461186	1
PP7435_Chr1-0255	SWP1	460908..461907	1
PP7435_Chr1-0256	PP7435_Chr1-0256	461844..462843	4
PP7435_Chr1-0257	LEU5	465510..466509	5
PP7435_Chr1-0258	OCH1	465208..466207	3
PP7435_Chr1-0259	RAP1	466694..467693	5
PP7435_Chr1-0261	GYP7	472831..473830	5
PP7435_Chr1-0262	PAA1	473618..474617	6
PP7435_Chr1-0264	MAG1	475001..476000	4
PP7435_Chr1-0266	PP7435_Chr1-0266	475928..476927	6
PP7435_Chr1-0267	DOA4	480051..481050	3
PP7435_Chr1-0268	SLS1	479229..480228	3
PP7435_Chr1-0270	ENT5	482908..483907	1
PP7435_Chr1-0271	GIR2	485728..486727	3
PP7435_Chr1-0272	ACL4	484942..485941	2
PP7435_Chr1-0273	NBP2	487699..488698	2
PP7435_Chr1-0275	PUT1	489998..490997	5
PP7435_Chr1-0276	YRB30	492414..493413	3
PP7435_Chr1-0277	DEG1	493856..494855	3
PP7435_Chr1-0279	SPB4	493874..494873	1
PP7435_Chr1-0280	MCY1-1	497917..498916	2
PP7435_Chr1-0281	PP7435_Chr1-0281	497255..498254	3
PP7435_Chr1-0282	SNU71	499966..500965	3
PP7435_Chr1-0283	MSB2	502303..503302	2
PP7435_Chr1-0284	PP7435_Chr1-0284	505839..506838	1
PP7435_Chr1-0285	PP7435_Chr1-0285	507549..508548	3
PP7435_Chr1-0286	TIF34	510650..511649	5
PP7435_Chr1-0287	PP7435_Chr1-0287	515882..516881	2
PP7435_Chr1-0289	HSM3	521760..522759	3
PP7435_Chr1-0290	CHM7	520875..521874	1
PP7435_Chr1-0291	UBX7	524523..525522	6
PP7435_Chr1-0292	PMA1	525509..526508	5
PP7435_Chr1-0293	SEO1-2	528899..529898	1
PP7435_Chr1-0295	VAM6	532962..533961	2
PP7435_Chr1-0296	UTP21	539252..540251	6
PP7435_Chr1-0297	VIP1	538530..539529	2
PP7435_Chr1-0299	BER1	543338..544337	1
PP7435_Chr1-0300	FAS1	551471..552470	4
PP7435_Chr1-0301	NTE1	551337..552336	3
PP7435_Chr1-0303	ULP2	559842..560841	1
PP7435_Chr1-0304	ERO1	559537..560536	1
PP7435_Chr1-0305	TAF13	562591..563590	4
PP7435_Chr1-0306	SLD1	561940..562939	1
PP7435_Chr1-0307	LSM3	564915..565914	3
PP7435_Chr1-0308	YSH1	564152..565151	3
PP7435_Chr1-0309	ZCF2	569814..570813	4
PP7435_Chr1-0310	PP7435_Chr1-0310	571055..572054	1
PP7435_Chr1-0311	POB3	572824..573823	3
PP7435_Chr1-0312	SUB2	571952..572951	1
PP7435_Chr1-0313	ARP6	575769..576768	1
PP7435_Chr1-0314	VTC5	578161..579160	3
PP7435_Chr1-0316	RRP1	578689..579688	5
PP7435_Chr1-0317	SPT2	580384..581383	1
PP7435_Chr1-0318	RAD4	585515..586514	1
PP7435_Chr1-0319	PP7435_Chr1-0319	584841..585840	3
PP7435_Chr1-0320	PP7435_Chr1-0320	588806..589805	4
PP7435_Chr1-0321	STL1-1	589642..590641	3
PP7435_Chr1-0322	DER1	591522..592521	1
PP7435_Chr1-0323	GCG1	594282..595281	3
PP7435_Chr1-0324	GAP1	596296..597295	2
PP7435_Chr1-0325	PP7435_Chr1-0325	596176..597175	2
PP7435_Chr1-0326	ATG15	599631..600630	4
PP7435_Chr1-0327	REI1	601046..602045	1
PP7435_Chr1-0328	PP7435_Chr1-0328	602911..603910	1
PP7435_Chr1-0329	TIM54	604410..605409	2
PP7435_Chr1-0330	TRM82	605771..606770	4
PP7435_Chr1-0331	OPI1	605292..606291	2
PP7435_Chr1-0332	VPS24	608276..609275	4
PP7435_Chr1-0333	RET2	610603..611602	5
PP7435_Chr1-0335	SSZ1	610261..611260	4
PP7435_Chr1-0336	PP7435_Chr1-0336	614194..615193	2
PP7435_Chr1-0337	DIA2	613480..614479	2
PP7435_Chr1-0338	BAS1	618449..619448	5
PP7435_Chr1-0339	UBP11	617886..618885	5
PP7435_Chr1-0340	ATG35	620965..621964	2
PP7435_Chr1-0341	GPB2	625503..626502	3
PP7435_Chr1-0342	PP7435_Chr1-0342	624735..625734	1
PP7435_Chr1-0343	GPI12	628492..629491	4
PP7435_Chr1-0344	TFC3	632341..633340	4
PP7435_Chr1-0345	IMP4	633366..634365	2
PP7435_Chr1-0346	MSK1	635116..636115	3
PP7435_Chr1-0347	SHL23	634280..635279	1
PP7435_Chr1-0348	RNH201	636776..637775	3
PP7435_Chr1-0349	LAT1	637999..638998	1
PP7435_Chr1-0350	KNS1	639971..640970	4
PP7435_Chr1-0351	PP7435_Chr1-0351	642148..643147	1
PP7435_Chr1-0352	TIF4632	647992..648991	3
PP7435_Chr1-0354	PP7435_Chr1-0354	652245..653244	2
PP7435_Chr1-0355	ZAP1	651614..652613	1
PP7435_Chr1-0356	SPS1-2	654190..655189	1
PP7435_Chr1-0357	NUG1	658208..659207	2
PP7435_Chr1-0358	SUA7	657372..658371	1
PP7435_Chr1-0359	PP7435_Chr1-0359	659832..660831	3
PP7435_Chr1-0361	FOL2	660833..661832	2
PP7435_Chr1-0363	TMA20	664528..665527	2
PP7435_Chr1-0364	IST3	666770..667769	5
PP7435_Chr1-0367	UTP8	669414..670413	2
PP7435_Chr1-0369	PCM1	672852..673851	4
PP7435_Chr1-0370	LCL3	671997..672996	1
PP7435_Chr1-0371	GUP1	675463..676462	4
PP7435_Chr1-0373	EEP100	679061..680060	2
PP7435_Chr1-0374	FBA1-1	679746..680745	3
PP7435_Chr1-0376	TIM12	685706..686705	4
PP7435_Chr1-0377	PP7435_Chr1-0377	684894..685893	3
PP7435_Chr1-0378	RPS22A	691006..692005	2
PP7435_Chr1-0379	TTI1	690383..691382	4
PP7435_Chr1-0380	REG1	693879..694878	1
PP7435_Chr1-0382	MUB1	697516..698515	2
PP7435_Chr1-0384	NPL3	704063..705062	1
PP7435_Chr1-0385	KIP3-3	707924..708923	7
PP7435_Chr1-0386	UBX2	707112..708111	2
PP7435_Chr1-0387	PP7435_Chr1-0387	710532..711531	7
PP7435_Chr1-0388	HLJ1	710660..711659	2
PP7435_Chr1-0389	INO80	716400..717399	2
PP7435_Chr1-0390	RRS1	715698..716697	2
PP7435_Chr1-0392	PP7435_Chr1-0392	717617..718616	2
PP7435_Chr1-0393	LAM5	721579..722578	1
PP7435_Chr1-0394	PP7435_Chr1-0394	726579..727578	1
PP7435_Chr1-0395	PP7435_Chr1-0395	726036..727035	2
PP7435_Chr1-0397	TAF6	732225..733224	5
PP7435_Chr1-0398	RMD9	731649..732648	1
PP7435_Chr1-0399	GPA1	733658..734657	2
PP7435_Chr1-0400	PCL5	735333..736332	2
PP7435_Chr1-0402	COR1	739355..740354	6
PP7435_Chr1-0404	SET2-2	741992..742991	3
PP7435_Chr1-0405	CDA2	744211..745210	3
PP7435_Chr1-0406	PP7435_Chr1-0406	746806..747805	3
PP7435_Chr1-0407	PBS2	748888..749887	1
PP7435_Chr1-0408	SIN4	752153..753152	2
PP7435_Chr1-0409	GDH3	753823..754822	1
PP7435_Chr1-0410	POX18	755021..756020	2
PP7435_Chr1-0411	SOD600	756204..757203	2
PP7435_Chr1-0412	ISA1	757198..758197	2
PP7435_Chr1-0414	KAP122	759041..760040	2
PP7435_Chr1-0415	RFA1	764891..765890	4
PP7435_Chr1-0416	RPN14	764070..765069	5
PP7435_Chr1-0417	COG7	765327..766326	1
PP7435_Chr1-0418	PMC1	770886..771885	1
PP7435_Chr1-0419	PP7435_Chr1-0419	770422..771421	1
PP7435_Chr1-0421	RNH202	772158..773157	2
PP7435_Chr1-0422	VMS1	773288..774287	3
PP7435_Chr1-0424	TCB3	780760..781759	2
PP7435_Chr1-0426	CIT1	782823..783822	5
PP7435_Chr1-0428	PP7435_Chr1-0428	784160..785159	2
PP7435_Chr1-0429	CWH43	789014..790013	3
PP7435_Chr1-0430	NIDM	788371..789370	6
PP7435_Chr1-0431	PP7435_Chr1-0431	789080..790079	8
PP7435_Chr1-0432	PP7435_Chr1-0432	791600..792599	2
PP7435_Chr1-0433	PP7435_Chr1-0433	790786..791785	5
PP7435_Chr1-0434	PP7435_Chr1-0434	792366..793365	3
PP7435_Chr1-0435	PP7435_Chr1-0435	793714..794713	3
PP7435_Chr1-0436	PP7435_Chr1-0436	797589..798588	3
PP7435_Chr1-0437	TML1	800798..801797	3
PP7435_Chr1-0438	PP7435_Chr1-0438	800052..801051	2
PP7435_Chr1-0439	DSE4	801065..802064	2
PP7435_Chr1-0440	TCC1	805393..806392	3
PP7435_Chr1-0441	PP7435_Chr1-0441	807293..808292	1
PP7435_Chr1-0442	PNP1	809574..810573	1
PP7435_Chr1-0443	PP7435_Chr1-0443	808919..809918	5
PP7435_Chr1-0444	PSG1	812142..813141	2
PP7435_Chr1-0445	PP7435_Chr1-0445	813160..814159	1
PP7435_Chr1-0446	DLT1	814447..815446	2
PP7435_Chr1-0447	SEN15	813760..814759	2
PP7435_Chr1-0448	SAM37	816196..817195	1
PP7435_Chr1-0449	SPC105	815416..816415	3
PP7435_Chr1-0450	PP7435_Chr1-0450	822158..823157	1
PP7435_Chr1-0451	PP7435_Chr1-0451	823948..824947	3
PP7435_Chr1-0453	ANR2	824436..825435	4
PP7435_Chr1-0454	PAN2	830455..831454	1
PP7435_Chr1-0455	RTT10	834041..835040	1
PP7435_Chr1-0456	DPI35	833804..834803	4
PP7435_Chr1-0457	DFG5	835001..836000	5
PP7435_Chr1-0458	PP7435_Chr1-0458	838299..839298	1
PP7435_Chr1-0459	HOT1	837538..838537	4
PP7435_Chr1-0460	VPS45	838938..839937	2
PP7435_Chr1-0461	CTI6	842848..843847	2
PP7435_Chr1-0462	CTM1	842010..843009	1
PP7435_Chr1-0463	PPZ2	845838..846837	1
PP7435_Chr1-0464	CBC2	845287..846286	1
PP7435_Chr1-0465	DOT5	847800..848799	1
PP7435_Chr1-0466	RIF1	847004..848003	3
PP7435_Chr1-0467	DCG1	851564..852563	3
PP7435_Chr1-0468	ADY2-1	851600..852599	5
PP7435_Chr1-0470	PP7435_Chr1-0470	857285..858284	2
PP7435_Chr1-0472	PP7435_Chr1-0472	863886..864885	7
PP7435_Chr1-0473	DCD1	863055..864054	2
PP7435_Chr1-0474	FMP41	865716..866715	3
PP7435_Chr1-0475	SKO1	867175..868174	2
PP7435_Chr1-0476	RPC10	867893..868892	1
PP7435_Chr1-0477	AEP3	867135..868134	3
PP7435_Chr1-0478	NCR1	873743..874742	2
PP7435_Chr1-0479	CAT5	872937..873936	2
PP7435_Chr1-0480	FRQ1	875247..876246	1
PP7435_Chr1-0481	MTH1	876617..877616	2
PP7435_Chr1-0482	NB8M	875964..876963	5
PP7435_Chr1-0483	PP7435_Chr1-0483	876865..877864	2
PP7435_Chr1-0484	PIM1-2	877449..878448	2
PP7435_Chr1-0485	PP7435_Chr1-0485	882973..883972	5
PP7435_Chr1-0486	FLC3	882948..883947	4
PP7435_Chr1-0488	BMS1	888181..889180	2
PP7435_Chr1-0489	SAR1	893496..894495	4
PP7435_Chr1-0490	SEC27	892962..893961	1
PP7435_Chr1-0491	MRM2	897683..898682	1
PP7435_Chr1-0494	GSH1	899793..900792	6
PP7435_Chr1-0495	PP7435_Chr1-0495	903390..904389	6
PP7435_Chr1-0496	LSG1	903436..904435	3
PP7435_Chr1-0497	USE1	905947..906946	2
PP7435_Chr1-0498	MDN1	922622..923621	2
PP7435_Chr1-0499	RPL12B	923964..924963	4
PP7435_Chr1-0500	MAK10	926906..927905	3
PP7435_Chr1-0501	ATP5	927827..928826	1
PP7435_Chr1-0503	PP7435_Chr1-0503	929799..930798	5
PP7435_Chr1-0504	PP7435_Chr1-0504	931120..932119	5
PP7435_Chr1-0505	VMA8	932287..933286	4
PP7435_Chr1-0506	SYF1	931528..932527	1
PP7435_Chr1-0508	AYF2	938236..939235	4
PP7435_Chr1-0509	UTP4	937626..938625	3
PP7435_Chr1-0510	PP7435_Chr1-0510	939997..940996	3
PP7435_Chr1-0511	AAT1	941384..942383	2
PP7435_Chr1-0512	STE4	944873..945872	3
PP7435_Chr1-0513	SRB8	949813..950812	2
PP7435_Chr1-0514	PKP1-2	951528..952527	5
PP7435_Chr1-0515	HIP1	953639..954638	2
PP7435_Chr1-0516	PP7435_Chr1-0516	954686..955685	2
PP7435_Chr1-0517	PP7435_Chr1-0517	955458..956457	5
PP7435_Chr1-0518	SWD2	954503..955502	2
PP7435_Chr1-0519	HCS1	958688..959687	2
PP7435_Chr1-0520	ATP7	959542..960541	2
PP7435_Chr1-0522	PP7435_Chr1-0522	962018..963017	4
PP7435_Chr1-0524	PP7435_Chr1-0524	962685..963684	1
PP7435_Chr1-0525	VPS13	964132..965131	6
PP7435_Chr1-0526	FMT1	975536..976535	4
PP7435_Chr1-0527	PP7435_Chr1-0527	974756..975755	3
PP7435_Chr1-0528	PP7435_Chr1-0528	976469..977468	2
PP7435_Chr1-0529	PP7435_Chr1-0529	977414..978413	1
PP7435_Chr1-0530	CWH41	978451..979450	3
PP7435_Chr1-0532	QCR6	984519..985518	5
PP7435_Chr1-0533	PP7435_Chr1-0533	984269..985268	1
PP7435_Chr1-0534	RPL2B	985589..986588	5
PP7435_Chr1-0535	YBT1	986834..987833	2
PP7435_Chr1-0536	MUP3-1	994495..995494	3
PP7435_Chr1-0538	SEH1	997441..998440	2
PP7435_Chr1-0539	PP7435_Chr1-0539	999283..1000282	3
PP7435_Chr1-0540	PRB1	1001270..1002269	2
PP7435_Chr1-0541	THP1	1002989..1003988	5
PP7435_Chr1-0542	PP7435_Chr1-0542	1002333..1003332	2
PP7435_Chr1-0543	TRM10	1006126..1007125	2
PP7435_Chr1-0544	YPQ1	1005529..1006528	1
PP7435_Chr1-0545	NUP116	1006875..1007874	1
PP7435_Chr1-0546	IDP1	1010166..1011165	2
PP7435_Chr1-0547	PP7435_Chr1-0547	1012926..1013925	3
PP7435_Chr1-0548	PIB2-1	1012331..1013330	4
PP7435_Chr1-0549	RPL9A	1015553..1016552	1
PP7435_Chr1-0551	FUN30	1020046..1021045	2
PP7435_Chr1-0553	MSE1	1021950..1022949	2
PP7435_Chr1-0554	TOP3	1026383..1027382	2
PP7435_Chr1-0556	SWC3	1029917..1030916	1
PP7435_Chr1-0558	SYN8	1032673..1033672	2
PP7435_Chr1-0559	MDM10	1035769..1036768	2
PP7435_Chr1-0560	SPO7	1035475..1036474	2
PP7435_Chr1-0561	YTH1	1036563..1037562	3
PP7435_Chr1-0562	COG4	1040857..1041856	2
PP7435_Chr1-0563	PP7435_Chr1-0563	1041866..1042865	1
PP7435_Chr1-0564	PP7435_Chr1-0564	1041439..1042438	2
PP7435_Chr1-0565	RBG1	1044189..1045188	2
PP7435_Chr1-0566	FUN12	1043444..1044443	1
PP7435_Chr1-0567	THO2	1052517..1053516	3
PP7435_Chr1-0568	YSF3	1051722..1052721	1
PP7435_Chr1-0569	PP7435_Chr1-0569	1053930..1054929	1
PP7435_Chr1-0570	INN1	1053590..1054589	2
PP7435_Chr1-0571	RPC31	1056666..1057665	2
PP7435_Chr1-0572	PGA2	1057266..1058265	2
PP7435_Chr1-0573	ALF1	1058135..1059134	1
PP7435_Chr1-0574	LSM7	1057307..1058306	1
PP7435_Chr1-0575	FUR1	1058214..1059213	3
PP7435_Chr1-0576	ARP1	1061062..1062061	3
PP7435_Chr1-0578	PP7435_Chr1-0578	1063171..1064170	5
PP7435_Chr1-0579	PHO4-1	1064528..1065527	3
PP7435_Chr1-0580	PP7435_Chr1-0580	1067843..1068842	4
PP7435_Chr1-0581	CPR5	1068886..1069885	6
PP7435_Chr1-0582	JNM1	1068012..1069011	3
PP7435_Chr1-0583	SLH1	1069268..1070267	1
PP7435_Chr1-0584	EFG1	1076890..1077889	6
PP7435_Chr1-0585	GOT1	1077622..1078621	3
PP7435_Chr1-0586	PP7435_Chr1-0586	1076843..1077842	2
PP7435_Chr1-0587	PP7435_Chr1-0587	1079741..1080740	2
PP7435_Chr1-0588	MIH1	1078782..1079781	1
PP7435_Chr1-0589	IMP2	1081534..1082533	1
PP7435_Chr1-0590	CCS1	1080765..1081764	2
PP7435_Chr1-0591	PP7435_Chr1-0591	1082851..1083850	2
PP7435_Chr1-0592	YET1	1083749..1084748	2
PP7435_Chr1-0593	PP7435_Chr1-0593	1084514..1085513	2
PP7435_Chr1-0594	SOL1	1083948..1084947	3
PP7435_Chr1-0595	PP7435_Chr1-0595	1085218..1086217	3
PP7435_Chr1-0596	PTC6	1087022..1088021	4
PP7435_Chr1-0597	SOR1	1088776..1089775	1
PP7435_Chr1-0598	XKS1	1090217..1091216	2
PP7435_Chr1-0599	ARR3	1094711..1095710	2
PP7435_Chr1-0600	RNR1	1097743..1098742	3
PP7435_Chr1-0601	RPS27A	1098747..1099746	4
PP7435_Chr1-0602	THI73	1098244..1099243	5
PP7435_Chr1-0603	PP7435_Chr1-0603	1099839..1100838	2
PP7435_Chr1-0605	PMT5	1102738..1103737	3
PP7435_Chr1-0606	DAL5-1	1105543..1106542	6
PP7435_Chr1-0607	SRB7	1108534..1109533	2
PP7435_Chr1-0609	PP7435_Chr1-0609	1110159..1111158	1
PP7435_Chr1-0610	SSF2	1112786..1113785	2
PP7435_Chr1-0611	RRP3	1112141..1113140	2
PP7435_Chr1-0613	COP1	1115552..1116551	4
PP7435_Chr1-0614	JHD1	1121823..1122822	3
PP7435_Chr1-0615	RSM18	1121150..1122149	1
PP7435_Chr1-0616	PKP1-1	1123977..1124976	1
PP7435_Chr1-0617	LDB17	1125673..1126672	2
PP7435_Chr1-0618	PP7435_Chr1-0618	1125150..1126149	2
PP7435_Chr1-0619	RPN5	1128249..1129248	5
PP7435_Chr1-0620	SNF3	1127727..1128726	1
PP7435_Chr1-0621	NUS1	1130139..1131138	2
PP7435_Chr1-0622	RPL35B	1131494..1132493	1
PP7435_Chr1-0623	UFD2	1136110..1137109	3
PP7435_Chr1-0624	RBS1	1135726..1136725	4
PP7435_Chr1-0625	RDI1	1138572..1139571	2
PP7435_Chr1-0627	PP7435_Chr1-0627	1138368..1139367	4
PP7435_Chr1-0628	PPH22	1141041..1142040	1
PP7435_Chr1-0629	PP7435_Chr1-0629	1140968..1141967	1
PP7435_Chr1-0630	VMA1	1144633..1145632	3
PP7435_Chr1-0631	PP7435_Chr1-0631	1146534..1147533	2
PP7435_Chr1-0632	SRF1	1145778..1146777	2
PP7435_Chr1-0634	LYS21	1149552..1150551	1
PP7435_Chr1-0638	RAD15	1162918..1163917	3
PP7435_Chr1-0640	PP7435_Chr1-0640	1166732..1167731	2
PP7435_Chr1-0642	QCR7	1167420..1168419	2
PP7435_Chr1-0644	CAB1	1169268..1170267	5
PP7435_Chr1-0645	PP7435_Chr1-0645	1172135..1173134	1
PP7435_Chr1-0646	PEX36	1171498..1172497	1
PP7435_Chr1-0647	PRD1	1175806..1176805	2
PP7435_Chr1-0648	PP7435_Chr1-0648	1176976..1177975	1
PP7435_Chr1-0651	MIC10	1182160..1183159	2
PP7435_Chr1-0652	PP7435_Chr1-0652	1184080..1185079	5
PP7435_Chr1-0653	KRR1	1183182..1184181	3
PP7435_Chr1-0654	PRM1	1186917..1187916	6
PP7435_Chr1-0655	PP7435_Chr1-0655	1188664..1189663	6
PP7435_Chr1-0656	EMG1	1189673..1190672	2
PP7435_Chr1-0657	LCD1	1188885..1189884	3
PP7435_Chr1-0658	RPL37A	1192222..1193221	4
PP7435_Chr1-0660	KCC4	1195735..1196734	6
PP7435_Chr1-0661	LYP1	1201982..1202981	4
PP7435_Chr1-0662	RPL5	1203399..1204398	5
PP7435_Chr1-0663	HER1	1204592..1205591	1
PP7435_Chr1-0664	PP7435_Chr1-0664	1209848..1210847	2
PP7435_Chr1-0669	SRO9	1212630..1213629	1
PP7435_Chr1-0670	PMP4	1215938..1216937	2
PP7435_Chr1-0671	ATG22	1215389..1216388	3
PP7435_Chr1-0672	DAL5-2	1219720..1220719	4
PP7435_Chr1-0673	PP7435_Chr1-0673	1219286..1220285	2
PP7435_Chr1-0674	LRA41	1222604..1223603	3
PP7435_Chr1-0676	LAG1	1223668..1224667	2
PP7435_Chr1-0677	PP7435_Chr1-0677	1225293..1226292	3
PP7435_Chr1-0678	PP7435_Chr1-0678	1227820..1228819	1
PP7435_Chr1-0679	YPR1	1227064..1228063	3
PP7435_Chr1-0680	SDD4-1	1228294..1229293	2
PP7435_Chr1-0681	UFD4	1236619..1237618	6
PP7435_Chr1-0682	MRT4	1236047..1237046	3
PP7435_Chr1-0683	MIF2	1237064..1238063	3
PP7435_Chr1-0684	SPS1-1	1240998..1241997	1
PP7435_Chr1-0687	RNH1	1240769..1241768	2
PP7435_Chr1-0689	TFC4	1243067..1244066	2
PP7435_Chr1-0691	PP7435_Chr1-0691	1249138..1250137	1
PP7435_Chr1-0692	RTG1	1248959..1249958	1
PP7435_Chr1-0693	SFT2-1	1249930..1250929	4
PP7435_Chr1-0694	NAT1	1253923..1254922	2
PP7435_Chr1-0695	SIR2	1255721..1256720	3
PP7435_Chr1-0698	ADY2-4	1262577..1263576	4
PP7435_Chr1-0699	MKC7	1266488..1267487	2
PP7435_Chr1-0700	HAC1	1267901..1268900	2
PP7435_Chr1-0701	RPL9B	1270395..1271394	2
PP7435_Chr1-0703	AIM36	1273694..1274693	3
PP7435_Chr1-0704	MRPS8	1273065..1274064	1
PP7435_Chr1-0705	TPP1	1273716..1274715	1
PP7435_Chr1-0706	PP7435_Chr1-0706	1274447..1275446	1
PP7435_Chr1-0708	ARG4	1280463..1281462	5
PP7435_Chr1-0709	DED81	1282283..1283282	2
PP7435_Chr1-0710	PP7435_Chr1-0710	1281738..1282737	1
PP7435_Chr1-0711	SLM5	1284117..1285116	3
PP7435_Chr1-0712	CHS1	1289493..1290492	3
PP7435_Chr1-0714	NPP1	1293693..1294692	2
PP7435_Chr1-0715	PP7435_Chr1-0715	1293034..1294033	2
PP7435_Chr1-0716	HIS2	1297239..1298238	2
PP7435_Chr1-0717	PDR5	1297139..1298138	3
PP7435_Chr1-0718	PP7435_Chr1-0718	1301958..1302957	1
PP7435_Chr1-0719	PP7435_Chr1-0719	1306489..1307488	3
PP7435_Chr1-0720	YMC1-2	1305692..1306691	2
PP7435_Chr1-0721	PP7435_Chr1-0721	1308115..1309114	4
PP7435_Chr1-0722	PP7435_Chr1-0722	1307261..1308260	3
PP7435_Chr1-0723	PP7435_Chr1-0723	1309766..1310765	6
PP7435_Chr1-0725	PP7435_Chr1-0725	1317239..1318238	1
PP7435_Chr1-0726	RGI2	1317782..1318781	1
PP7435_Chr1-0727	FMO1-3	1320890..1321889	1
PP7435_Chr1-0729	VMA21	1324919..1325918	2
PP7435_Chr1-0730	ERG24	1324174..1325173	1
PP7435_Chr1-0731	VOA1	1327306..1328305	2
PP7435_Chr1-0732	PP7435_Chr1-0732	1326425..1327424	2
PP7435_Chr1-0734	ECM2	1330250..1331249	2
PP7435_Chr1-0735	PP7435_Chr1-0735	1331377..1332376	2
PP7435_Chr1-0736	ADY2-2	1332241..1333240	3
PP7435_Chr1-0737	ADY2-3	1333506..1334505	2
PP7435_Chr1-0738	EHT1	1336728..1337727	2
PP7435_Chr1-0739	CHO1	1336175..1337174	3
PP7435_Chr1-0740	SHY1	1339200..1340199	1
PP7435_Chr1-0742	PP7435_Chr1-0742	1340806..1341805	1
PP7435_Chr1-0743	SRT1	1342815..1343814	4
PP7435_Chr1-0744	MUG70	1342241..1343240	2
PP7435_Chr1-0745	MRPL13	1345884..1346883	3
PP7435_Chr1-0747	ENA2	1350338..1351337	3
PP7435_Chr1-0748	ADE4	1350353..1351352	2
PP7435_Chr1-0749	PP7435_Chr1-0749	1354532..1355531	2
PP7435_Chr1-0750	ILV5	1353713..1354712	3
PP7435_Chr1-0751	PRX1-2	1355299..1356298	1
PP7435_Chr1-0752	RME1	1359248..1360247	1
PP7435_Chr1-0754	UBP13	1359456..1360455	2
PP7435_Chr1-0755	PRS4	1363312..1364311	6
PP7435_Chr1-0756	UBC6	1362812..1363811	3
PP7435_Chr1-0757	RPS8A	1364351..1365350	2
PP7435_Chr1-0758	PP7435_Chr1-0758	1365892..1366891	1
PP7435_Chr1-0759	PP7435_Chr1-0759	1367755..1368754	3
PP7435_Chr1-0760	NHP10	1369608..1370607	3
PP7435_Chr1-0761	UTP20	1379420..1380419	2
PP7435_Chr1-0762	RMD1	1378592..1379591	1
PP7435_Chr1-0763	ECM15	1381876..1382875	1
PP7435_Chr1-0765	MAK11	1381855..1382854	1
PP7435_Chr1-0766	LYS1	1385193..1386192	1
PP7435_Chr1-0767	PDX3	1386708..1387707	3
PP7435_Chr1-0768	PST2	1389063..1390062	1
PP7435_Chr1-0769	DCC1	1390495..1391494	2
PP7435_Chr1-0770	PP7435_Chr1-0770	1392851..1393850	1
PP7435_Chr1-0771	HRB1	1395765..1396764	3
PP7435_Chr1-0772	SGF29	1396590..1397589	2
PP7435_Chr1-0773	MRP7	1395948..1396947	3
PP7435_Chr1-0774	PP7435_Chr1-0774	1398573..1399572	1
PP7435_Chr1-0775	MSS4	1397794..1398793	2
PP7435_Chr1-0777	CSM1	1410374..1411373	2
PP7435_Chr1-0779	FMO6	1415147..1416146	5
PP7435_Chr1-0780	DHH1	1414838..1415837	2
PP7435_Chr1-0781	STE7	1416688..1417687	2
PP7435_Chr1-0782	FOL3	1420238..1421237	2
PP7435_Chr1-0784	CMR1	1421961..1422960	1
PP7435_Chr1-0785	PP7435_Chr1-0785	1427227..1428226	2
PP7435_Chr1-0786	PP7435_Chr1-0786	1427891..1428890	1
PP7435_Chr1-0787	TAF1	1427067..1428066	1
PP7435_Chr1-0788	PRC1	1432856..1433855	6
PP7435_Chr1-0789	CHS7	1432414..1433413	2
PP7435_Chr1-0790	RIA1	1433361..1434360	2
PP7435_Chr1-0791	PP7435_Chr1-0791	1439169..1440168	2
PP7435_Chr1-0792	PPN1	1441095..1442094	3
PP7435_Chr1-0793	COA6	1440510..1441509	2
PP7435_Chr1-0794	PSD1	1441266..1442265	1
PP7435_Chr1-0795	APC1	1448494..1449493	2
PP7435_Chr1-0796	MOB2	1447824..1448823	2
PP7435_Chr1-0797	RPO41	1453996..1454995	4
PP7435_Chr1-0799	SED5	1456217..1457216	1
PP7435_Chr1-0801	PP7435_Chr1-0801	1462364..1463363	4
PP7435_Chr1-0802	SLM3	1461701..1462700	2
PP7435_Chr1-0804	NUM1	1471491..1472490	4
PP7435_Chr1-0806	PMT4	1471936..1472935	2
PP7435_Chr1-0807	PP7435_Chr1-0807	1476113..1477112	1
PP7435_Chr1-0808	PP7435_Chr1-0808	1475236..1476235	2
PP7435_Chr1-0809	PP7435_Chr1-0809	1480689..1481688	2
PP7435_Chr1-0810	MNN2-2	1483383..1484382	3
PP7435_Chr1-0811	PP7435_Chr1-0811	1482601..1483600	2
PP7435_Chr1-0812	NI2M	1483470..1484469	2
PP7435_Chr1-0813	FTR1	1486353..1487352	2
PP7435_Chr1-0816	SBA1	1491143..1492142	2
PP7435_Chr1-0817	PP7435_Chr1-0817	1490362..1491361	3
PP7435_Chr1-0818	PBP2	1494458..1495457	2
PP7435_Chr1-0819	PP7435_Chr1-0819	1494019..1495018	1
PP7435_Chr1-0820	PFK2	1495120..1496119	3
PP7435_Chr1-0823	HOM6	1501364..1502363	1
PP7435_Chr1-0824	KTR4	1502777..1503776	2
PP7435_Chr1-0826	BRR2	1509717..1510716	5
PP7435_Chr1-0827	OTU2	1508853..1509852	5
PP7435_Chr1-0828	YLF2	1509953..1510952	3
PP7435_Chr1-0829	CLN3-1	1513325..1514324	2
PP7435_Chr1-0830	PP7435_Chr1-0830	1513794..1514793	2
PP7435_Chr1-0831	GDS1	1516651..1517650	2
PP7435_Chr1-0832	CIR2	1521048..1522047	4
PP7435_Chr1-0834	PP7435_Chr1-0834	1524502..1525501	1
PP7435_Chr1-0837	SRO77	1531057..1532056	1
PP7435_Chr1-0838	SAF1	1534380..1535379	3
PP7435_Chr1-0839	MIX23	1536105..1537104	5
PP7435_Chr1-0840	PKH3	1540170..1541169	3
PP7435_Chr1-0841	SOD2	1540136..1541135	2
PP7435_Chr1-0842	AHA1	1542905..1543904	3
PP7435_Chr1-0843	PP7435_Chr1-0843	1542304..1543303	4
PP7435_Chr1-0844	YAT1	1547222..1548221	2
PP7435_Chr1-0845	LRA3	1548821..1549820	3
PP7435_Chr1-0846	PP7435_Chr1-0846	1550100..1551099	3
PP7435_Chr1-0847	FIG1	1550998..1551997	5
PP7435_Chr1-0848	QDR3	1553873..1554872	3
PP7435_Chr1-0849	PP7435_Chr1-0849	1553544..1554543	3
PP7435_Chr1-0850	FAT1	1557627..1558626	2
PP7435_Chr1-0851	CDC14	1556876..1557875	1
PP7435_Chr1-0852	PP7435_Chr1-0852	1561017..1562016	3
PP7435_Chr1-0854	EAF6	1563370..1564369	2
PP7435_Chr1-0855	ARP7	1562550..1563549	3
PP7435_Chr1-0858	PP7435_Chr1-0858	1564805..1565804	2
PP7435_Chr1-0859	PP7435_Chr1-0859	1568063..1569062	3
PP7435_Chr1-0861	PP7435_Chr1-0861	1568327..1569326	2
PP7435_Chr1-0862	TPO3	1573772..1574771	2
PP7435_Chr1-0863	PP7435_Chr1-0863	1575199..1576198	2
PP7435_Chr1-0864	MTR3	1574346..1575345	5
PP7435_Chr1-0865	CHO2	1578819..1579818	1
PP7435_Chr1-0866	GTR2	1580172..1581171	2
PP7435_Chr1-0867	TYW3	1581169..1582168	2
PP7435_Chr1-0868	DPS1	1580285..1581284	2
PP7435_Chr1-0869	ALR1	1585309..1586308	2
PP7435_Chr1-0870	KRI1	1586931..1587930	1
PP7435_Chr1-0871	PTR3	1591359..1592358	2
PP7435_Chr1-0872	EDC3	1590571..1591570	5
PP7435_Chr1-0873	VAC8	1592315..1593314	2
PP7435_Chr1-0874	PP7435_Chr1-0874	1596579..1597578	2
PP7435_Chr1-0875	DIA4	1597393..1598392	3
PP7435_Chr1-0876	IMH1	1603278..1604277	4
PP7435_Chr1-0877	RMT2	1604727..1605726	2
PP7435_Chr1-0878	CDC25	1608836..1609835	1
PP7435_Chr1-0880	RRP6	1608584..1609583	1
PP7435_Chr1-0882	APM2	1612384..1613383	1
PP7435_Chr1-0883	SGT2	1614273..1615272	3
PP7435_Chr1-0884	PP7435_Chr1-0884	1619782..1620781	2
PP7435_Chr1-0885	TSR3	1618943..1619942	3
PP7435_Chr1-0886	AIM24	1621942..1622941	2
PP7435_Chr1-0887	PRE1	1621168..1622167	2
PP7435_Chr1-0891	PP7435_Chr1-0891	1631635..1632634	3
PP7435_Chr1-0892	POS5	1631058..1632057	3
PP7435_Chr1-0893	RPD3	1634898..1635897	2
PP7435_Chr1-0894	PFA3	1636144..1637143	3
PP7435_Chr1-0895	IQG1	1641123..1642122	4
PP7435_Chr1-0896	PP7435_Chr1-0896	1640539..1641538	2
PP7435_Chr1-0897	HSP82	1643442..1644441	1
PP7435_Chr1-0898	PP7435_Chr1-0898	1647404..1648403	4
PP7435_Chr1-0899	MCH2	1647118..1648117	1
PP7435_Chr1-0900	PEX6	1649242..1650241	3
PP7435_Chr1-0901	SRP68	1653019..1654018	1
PP7435_Chr1-0902	SUI3	1654900..1655899	2
PP7435_Chr1-0903	PP7435_Chr1-0903	1658137..1659136	2
PP7435_Chr1-0904	YAR1	1658939..1659938	3
PP7435_Chr1-0905	RTP1	1658267..1659266	1
PP7435_Chr1-0906	OYE2	1663250..1664249	2
PP7435_Chr1-0907	ECM1	1662689..1663688	3
PP7435_Chr1-0908	THI21	1665992..1666991	2
PP7435_Chr1-0909	MCM4	1665322..1666321	4
PP7435_Chr1-0910	LSB6	1667977..1668976	3
PP7435_Chr1-0911	BUD16	1670014..1671013	5
PP7435_Chr1-0912	DUG2	1671428..1672427	2
PP7435_Chr1-0913	PP7435_Chr1-0913	1676060..1677059	3
PP7435_Chr1-0914	PP7435_Chr1-0914	1677880..1678879	4
PP7435_Chr1-0915	INT6	1677124..1678123	3
PP7435_Chr1-0916	MRPL8	1680105..1681104	3
PP7435_Chr1-0917	PP7435_Chr1-0917	1679327..1680326	1
PP7435_Chr1-0918	TSC10	1681606..1682605	1
PP7435_Chr1-0919	TKL1	1681258..1682257	4
PP7435_Chr1-0921	NOT5	1686939..1687938	5
PP7435_Chr1-0922	LYS2	1686255..1687254	1
PP7435_Chr1-0923	RAD16	1693933..1694932	1
PP7435_Chr1-0924	GAL11	1697346..1698345	2
PP7435_Chr1-0925	PP7435_Chr1-0925	1697270..1698269	2
PP7435_Chr1-0926	PP7435_Chr1-0926	1699275..1700274	4
PP7435_Chr1-0927	CLC1	1700112..1701111	2
PP7435_Chr1-0928	RTT103	1699316..1700315	1
PP7435_Chr1-0929	HIS4	1700640..1701639	1
PP7435_Chr1-0931	YPT52	1706244..1707243	2
PP7435_Chr1-0932	HSP10	1706836..1707835	1
PP7435_Chr1-0933	RKM3	1708887..1709886	1
PP7435_Chr1-0934	PRY2	1709920..1710919	2
PP7435_Chr1-0935	PP7435_Chr1-0935	1711415..1712414	4
PP7435_Chr1-0936	DID2	1712294..1713293	1
PP7435_Chr1-0937	GZF3	1713899..1714898	2
PP7435_Chr1-0938	PP7435_Chr1-0938	1713052..1714051	2
PP7435_Chr1-0939	PP7435_Chr1-0939	1713577..1714576	4
PP7435_Chr1-0941	PUN1	1714764..1715763	3
PP7435_Chr1-0942	TMH18	1715830..1716829	5
PP7435_Chr1-0943	ARP4	1718773..1719772	4
PP7435_Chr1-0944	PP7435_Chr1-0944	1719674..1720673	4
PP7435_Chr1-0945	MRPL51	1718855..1719854	1
PP7435_Chr1-0947	HEL1	1723644..1724643	2
PP7435_Chr1-0948	AHP1	1724305..1725304	6
PP7435_Chr1-0949	PP7435_Chr1-0949	1726783..1727782	3
PP7435_Chr1-0950	HMI1	1726173..1727172	1
PP7435_Chr1-0951	POP3	1730070..1731069	1
PP7435_Chr1-0953	PP7435_Chr1-0953	1733157..1734156	3
PP7435_Chr1-0954	RCR1	1734074..1735073	7
PP7435_Chr1-0956	NMA1	1735793..1736792	5
PP7435_Chr1-0957	TAF10	1738803..1739802	3
PP7435_Chr1-0958	SPT15	1738460..1739459	3
PP7435_Chr1-0959	PP7435_Chr1-0959	1739453..1740452	2
PP7435_Chr1-0960	DAL81	1743645..1744644	3
PP7435_Chr1-0961	ARC19	1744602..1745601	1
PP7435_Chr1-0962	PRP40	1744012..1745011	5
PP7435_Chr1-0964	YHB1	1748318..1749317	2
PP7435_Chr1-0965	LIH1-1	1750074..1751073	3
PP7435_Chr1-0966	PP7435_Chr1-0966	1750117..1751116	1
PP7435_Chr1-0967	SUV3	1751904..1752903	1
PP7435_Chr1-0968	CDC7	1757448..1758447	1
PP7435_Chr1-0969	BUD14	1759298..1760297	3
PP7435_Chr1-0970	TPO1	1761238..1762237	3
PP7435_Chr1-0972	HSV2	1765412..1766411	1
PP7435_Chr1-0973	CDC16	1767506..1768505	1
PP7435_Chr1-0974	PAN6	1768578..1769577	2
PP7435_Chr1-0975	MRPL20	1767805..1768804	4
PP7435_Chr1-0976	SIF2	1769596..1770595	2
PP7435_Chr1-0978	NDC80	1773254..1774253	5
PP7435_Chr1-0979	SSL2	1778814..1779813	2
PP7435_Chr1-0980	SMT3	1778208..1779207	3
PP7435_Chr1-0981	SRP40	1781102..1782101	1
PP7435_Chr1-0982	LPX1	1782316..1783315	2
PP7435_Chr1-0983	GRX5	1781577..1782576	6
PP7435_Chr1-0986	IPL1	1788587..1789586	3
PP7435_Chr1-0987	MRH4	1790270..1791269	2
PP7435_Chr1-0988	SRP72	1789626..1790625	3
PP7435_Chr1-0989	NIP7	1793089..1794088	1
PP7435_Chr1-0990	PUS1	1792450..1793449	3
PP7435_Chr1-0991	PP7435_Chr1-0991	1797421..1798420	4
PP7435_Chr1-0992	ARG2	1800265..1801264	4
PP7435_Chr1-0993	PSF2	1801112..1802111	2
PP7435_Chr1-0994	EFM2	1800261..1801260	1
PP7435_Chr1-0995	ARO4	1801648..1802647	3
PP7435_Chr1-0996	SDS23	1806444..1807443	3
PP7435_Chr1-1000	BDF1	1810355..1811354	2
PP7435_Chr1-1001	MET8	1810556..1811555	4
PP7435_Chr1-1002	NGR1	1813949..1814948	4
PP7435_Chr1-1003	PP7435_Chr1-1003	1813349..1814348	2
PP7435_Chr1-1004	ERV14	1815938..1816937	1
PP7435_Chr1-1005	PP7435_Chr1-1005	1815442..1816441	1
PP7435_Chr1-1006	ECI1	1816449..1817448	1
PP7435_Chr1-1007	PP7435_Chr1-1007	1819403..1820402	1
PP7435_Chr1-1009	PP7435_Chr1-1009	1820896..1821895	4
PP7435_Chr1-1011	COA4	1823776..1824775	3
PP7435_Chr1-1012	SEC31	1822975..1823974	1
PP7435_Chr1-1013	SYG1	1827271..1828270	1
PP7435_Chr1-1014	NEO1	1834515..1835514	1
PP7435_Chr1-1016	RPS28B	1834981..1835980	1
PP7435_Chr1-1017	PCL7	1837726..1838725	4
PP7435_Chr1-1018	PET117	1838644..1839643	5
PP7435_Chr1-1019	MMF1	1837807..1838806	4
PP7435_Chr1-1020	RPL34A	1838679..1839678	1
PP7435_Chr1-1021	RCF2	1839831..1840830	2
PP7435_Chr1-1022	DCW1	1842992..1843991	3
PP7435_Chr1-1023	ILV1	1842241..1843240	3
PP7435_Chr1-1024	ENT1	1846487..1847486	3
PP7435_Chr1-1025	SSL1	1848276..1849275	1
PP7435_Chr1-1026	SMF3	1850142..1851141	2
PP7435_Chr1-1027	SMM1	1849421..1850420	2
PP7435_Chr1-1028	TIM23	1852224..1853223	4
PP7435_Chr1-1029	ACC1	1852466..1853465	2
PP7435_Chr1-1031	PP7435_Chr1-1031	1863256..1864255	3
PP7435_Chr1-1032	MET3	1865502..1866501	2
PP7435_Chr1-1033	PDX1	1867048..1868047	4
PP7435_Chr1-1034	PP7435_Chr1-1034	1869290..1870289	2
PP7435_Chr1-1035	PP7435_Chr1-1035	1869132..1870131	6
PP7435_Chr1-1037	PP7435_Chr1-1037	1872233..1873232	3
PP7435_Chr1-1040	PP7435_Chr1-1040	1877355..1878354	3
PP7435_Chr1-1041	CKA2	1876716..1877715	4
PP7435_Chr1-1042	PP7435_Chr1-1042	1878111..1879110	2
PP7435_Chr1-1043	ERB1	1880416..1881415	4
PP7435_Chr1-1045	TAF14	1888398..1889397	1
PP7435_Chr1-1046	PP7435_Chr1-1046	1889262..1890261	2
PP7435_Chr1-1047	AIM41	1890129..1891128	2
PP7435_Chr1-1049	RFC1	1891634..1892633	2
PP7435_Chr1-1050	PP7435_Chr1-1050	1895868..1896867	2
PP7435_Chr1-1051	MKK1	1895016..1896015	3
PP7435_Chr1-1052	MGE1	1896495..1897494	4
PP7435_Chr1-1054	NIMM	1901764..1902763	2
PP7435_Chr1-1055	RPL33A	1902658..1903657	2
PP7435_Chr1-1057	RAI1	1904778..1905777	1
PP7435_Chr1-1058	KES1	1906086..1907085	2
PP7435_Chr1-1059	SSK22	1912888..1913887	2
PP7435_Chr1-1060	PPG1	1912121..1913120	1
PP7435_Chr1-1061	HUB1	1914504..1915503	3
PP7435_Chr1-1063	TBF1	1918800..1919799	1
PP7435_Chr1-1064	HHO1	1918047..1919046	3
PP7435_Chr1-1065	RIE1	1919225..1920224	6
PP7435_Chr1-1067	PP7435_Chr1-1067	1921430..1922429	1
PP7435_Chr1-1068	URB1	1922571..1923570	3
PP7435_Chr1-1069	HCM1	1929934..1930933	2
PP7435_Chr1-1070	SET2-1	1932622..1933621	3
PP7435_Chr1-1071	PP7435_Chr1-1071	1935707..1936706	3
PP7435_Chr1-1072	PP7435_Chr1-1072	1935149..1936148	2
PP7435_Chr1-1073	PP7435_Chr1-1073	1939595..1940594	2
PP7435_Chr1-1074	PP7435_Chr1-1074	1940929..1941928	4
PP7435_Chr1-1075	PGK1	1941992..1942991	1
PP7435_Chr1-1076	ARG82	1943629..1944628	1
PP7435_Chr1-1077	SSO2	1944836..1945835	1
PP7435_Chr1-1079	STB3	1954549..1955548	4
PP7435_Chr1-1080	STM1	1956059..1957058	4
PP7435_Chr1-1081	SEC7	1961594..1962593	4
PP7435_Chr1-1082	URC1	1963448..1964447	2
PP7435_Chr1-1083	PP7435_Chr1-1083	1963269..1964268	2
PP7435_Chr1-1084	NDE1	1967212..1968211	6
PP7435_Chr1-1085	DRE2	1969103..1970102	1
PP7435_Chr1-1086	PP7435_Chr1-1086	1969763..1970762	4
PP7435_Chr1-1088	HEM3	1970765..1971764	1
PP7435_Chr1-1089	PP7435_Chr1-1089	1972046..1973045	2
PP7435_Chr1-1090	ERG10	1972852..1973851	5
PP7435_Chr1-1091	SSN3	1976398..1977397	1
PP7435_Chr1-1093	PP7435_Chr1-1093	1976870..1977869	1
PP7435_Chr1-1095	SWI3	1983027..1984026	3
PP7435_Chr1-1097	SDA1	1987765..1988764	2
PP7435_Chr1-1098	NNK1	1990147..1991146	1
PP7435_Chr1-1099	QCR8	1989502..1990501	1
PP7435_Chr1-1100	ERG20	1992042..1993041	7
PP7435_Chr1-1101	HST2	1993455..1994454	2
PP7435_Chr1-1102	RQC2	1992810..1993809	1
PP7435_Chr1-1103	RET3	1997570..1998569	2
PP7435_Chr1-1105	RRP12	2002475..2003474	5
PP7435_Chr1-1106	MRPS16	2001715..2002714	2
PP7435_Chr1-1107	PP7435_Chr1-1107	2002508..2003507	5
PP7435_Chr1-1109	THG1	2007683..2008682	2
PP7435_Chr1-1110	RPA135	2006883..2007882	4
PP7435_Chr1-1111	PMR1	2010641..2011640	1
PP7435_Chr1-1112	SUA5	2015563..2016562	4
PP7435_Chr1-1113	PP7435_Chr1-1113	2015672..2016671	4
PP7435_Chr1-1115	PP7435_Chr1-1115	2020469..2021468	3
PP7435_Chr1-1116	PP7435_Chr1-1116	2019988..2020987	3
PP7435_Chr1-1117	PP7435_Chr1-1117	2022161..2023160	7
PP7435_Chr1-1118	PP7435_Chr1-1118	2024312..2025311	2
PP7435_Chr1-1119	CDC1-1	2023646..2024645	2
PP7435_Chr1-1120	SEC10	2028152..2029151	4
PP7435_Chr1-1121	THO1	2027488..2028487	1
PP7435_Chr1-1122	VHR2	2030918..2031917	1
PP7435_Chr1-1123	ICL1	2030553..2031552	2
PP7435_Chr1-1124	GCN4	2034226..2035225	2
PP7435_Chr1-1125	CYB5-2	2035687..2036686	4
PP7435_Chr1-1126	AGE2	2034927..2035926	3
PP7435_Chr1-1127	UBP8	2036112..2037111	2
PP7435_Chr1-1128	PLP2	2039523..2040522	1
PP7435_Chr1-1129	CWC22	2038671..2039670	3
PP7435_Chr1-1130	ENP2	2043529..2044528	2
PP7435_Chr1-1131	PP7435_Chr1-1131	2046970..2047969	4
PP7435_Chr1-1132	PP7435_Chr1-1132	2046547..2047546	2
PP7435_Chr1-1133	PP7435_Chr1-1133	2049036..2050035	4
PP7435_Chr1-1135	DSC2	2055229..2056228	2
PP7435_Chr1-1136	PAC10	2057754..2058753	6
PP7435_Chr1-1138	TRM11	2061396..2062395	6
PP7435_Chr1-1139	HRP1	2060630..2061629	1
PP7435_Chr1-1140	DFG10	2062142..2063141	1
PP7435_Chr1-1141	DBP10	2063064..2064063	2
PP7435_Chr1-1143	MNP1	2069452..2070451	3
PP7435_Chr1-1144	RPB9	2068640..2069639	1
PP7435_Chr1-1145	MCM6	2069563..2070562	2
PP7435_Chr1-1146	PpAFT1	2074525..2075524	4
PP7435_Chr1-1147	PP7435_Chr1-1147	2077342..2078341	1
PP7435_Chr1-1148	PP7435_Chr1-1148	2076474..2077473	3
PP7435_Chr1-1149	CAK1	2078701..2079700	3
PP7435_Chr1-1150	GYP8	2077842..2078841	3
PP7435_Chr1-1151	SPT8	2081706..2082705	5
PP7435_Chr1-1152	CAF16	2080905..2081904	3
PP7435_Chr1-1153	ERG3	2082158..2083157	6
PP7435_Chr1-1154	RIM11	2086198..2087197	4
PP7435_Chr1-1155	PMP3-2	2085900..2086899	1
PP7435_Chr1-1156	ACB1	2088045..2089044	2
PP7435_Chr1-1157	NUFM	2087265..2088264	2
PP7435_Chr1-1158	PP7435_Chr1-1158	2091116..2092115	3
PP7435_Chr1-1159	PP7435_Chr1-1159	2091813..2092812	2
PP7435_Chr1-1160	PP7435_Chr1-1160	2091114..2092113	2
PP7435_Chr1-1162	FPK1	2093466..2094465	1
PP7435_Chr1-1164	CWC21	2099070..2100069	3
PP7435_Chr1-1165	PP7435_Chr1-1165	2102808..2103807	3
PP7435_Chr1-1169	GPI13	2108320..2109319	4
PP7435_Chr1-1170	PP7435_Chr1-1170	2113476..2114475	3
PP7435_Chr1-1171	PP7435_Chr1-1171	2117541..2118540	5
PP7435_Chr1-1173	NPR3	2123404..2124403	3
PP7435_Chr1-1174	PP7435_Chr1-1174	2122512..2123511	4
PP7435_Chr1-1175	PP7435_Chr1-1175	2127639..2128638	2
PP7435_Chr1-1176	CKI1	2126984..2127983	2
PP7435_Chr1-1177	OPT1-2	2132081..2133080	6
PP7435_Chr1-1178	SNO1	2132881..2133880	4
PP7435_Chr1-1179	SNZ3	2132159..2133158	5
PP7435_Chr1-1181	AIM17	2133783..2134782	5
PP7435_Chr1-1182	MEP2	2137753..2138752	3
PP7435_Chr1-1183	FEP1	2138024..2139023	4
PP7435_Chr1-1184	PP7435_Chr1-1184	2139183..2140182	4
PP7435_Chr1-1185	TIM22	2141497..2142496	2
PP7435_Chr1-1186	DUG3	2142732..2143731	4
PP7435_Chr1-1187	PP7435_Chr1-1187	2141948..2142947	1
PP7435_Chr1-1189	PP7435_Chr1-1189	2144456..2145455	1
PP7435_Chr1-1190	UPS1	2146044..2147043	2
PP7435_Chr1-1191	UGA3	2149854..2150853	1
PP7435_Chr1-1192	PP7435_Chr1-1192	2150595..2151594	3
PP7435_Chr1-1193	NOP56	2152353..2153352	5
PP7435_Chr1-1194	PP7435_Chr1-1194	2153404..2154403	1
PP7435_Chr1-1196	COQ9	2154666..2155665	3
PP7435_Chr1-1197	CBF1	2153902..2154901	4
PP7435_Chr1-1198	NTA1	2156860..2157859	2
PP7435_Chr1-1199	MNN4-1	2159752..2160751	3
PP7435_Chr1-1200	MNN14	2162434..2163433	3
PP7435_Chr1-1201	CWC24	2163481..2164480	3
PP7435_Chr1-1202	RPL38	2162723..2163722	1
PP7435_Chr1-1203	PEX30	2165638..2166637	2
PP7435_Chr1-1204	TFG2	2166936..2167935	3
PP7435_Chr1-1205	PRP18	2166085..2167084	4
PP7435_Chr1-1206	WSC3	2167184..2168183	3
PP7435_Chr1-1207	WSC2	2168480..2169479	5
PP7435_Chr1-1208	ALG11	2172476..2173475	1
PP7435_Chr1-1209	SLM1	2174850..2175849	3
PP7435_Chr1-1210	MOB1	2176033..2177032	1
PP7435_Chr1-1211	YMC2-1	2175335..2176334	4
PP7435_Chr1-1212	LYS20	2176606..2177605	2
PP7435_Chr1-1216	BEM3	2181691..2182690	2
PP7435_Chr1-1217	LIP5	2186999..2187998	3
PP7435_Chr1-1218	BGL2	2188177..2189176	1
PP7435_Chr1-1220	BFR1	191285..192284	2
PP7435_Chr1-1221	IDI1	2190682..2191681	1
PP7435_Chr1-1225	FLR1	2196613..2197612	4
PP7435_Chr1-1227	GEA2	2202111..2203110	3
PP7435_Chr1-1228	PEX7	2201435..2202434	2
PP7435_Chr1-1229	PP7435_Chr1-1229	2205463..2206462	7
PP7435_Chr1-1230	SPO71	2209164..2210163	1
PP7435_Chr1-1231	QOR2	2210650..2211649	6
PP7435_Chr1-1233	PP7435_Chr1-1233	2217025..2218024	5
PP7435_Chr1-1235	CLN3-2	2220891..2221890	2
PP7435_Chr1-1236	CAO1	2221092..2222091	2
PP7435_Chr1-1237	RTC1	2223307..2224306	1
PP7435_Chr1-1239	SLD5	2228660..2229659	2
PP7435_Chr1-1240	ATP16	2230971..2231970	3
PP7435_Chr1-1242	PP7435_Chr1-1242	2231409..2232408	1
PP7435_Chr1-1243	ALG13	2232912..2233911	6
PP7435_Chr1-1244	PP7435_Chr1-1244	2236226..2237225	1
PP7435_Chr1-1245	ADE1	2235822..2236821	1
PP7435_Chr1-1246	KIN3	2236895..2237894	2
PP7435_Chr1-1247	SEC6	2241673..2242672	3
PP7435_Chr1-1248	PP7435_Chr1-1248	2241003..2242002	3
PP7435_Chr1-1249	PP7435_Chr1-1249	2244906..2245905	3
PP7435_Chr1-1250	PP7435_Chr1-1250	2245590..2246589	2
PP7435_Chr1-1251	RRP40	2244753..2245752	2
PP7435_Chr1-1252	FIG4	2249249..2250248	3
PP7435_Chr1-1253	PPM2	2248393..2249392	1
PP7435_Chr1-1255	DAL7	2252766..2253765	1
PP7435_Chr1-1256	DAS2_Sc	2255873..2256872	4
PP7435_Chr1-1257	FAL1	2255010..2256009	1
PP7435_Chr1-1258	PP7435_Chr1-1258	2257777..2258776	5
PP7435_Chr1-1260	SES1	2260653..2261652	3
PP7435_Chr1-1262	ATP3	2261526..2262525	1
PP7435_Chr1-1268	MRX1	2266623..2267622	2
PP7435_Chr1-1269	PP7435_Chr1-1269	2265782..2266781	2
PP7435_Chr1-1270	ICP55	2269891..2270890	2
PP7435_Chr1-1271	RSM27	2269072..2270071	3
PP7435_Chr1-1272	GPI1	2272340..2273339	2
PP7435_Chr1-1273	RPS0B	2273410..2274409	2
PP7435_Chr1-1274	FRE8	2273010..2274009	3
PP7435_Chr1-1275	AMA1	2275558..2276557	2
PP7435_Chr1-1276	MTC6	2279723..2280722	2
PP7435_Chr1-1277	DIE2	2278937..2279936	2
PP7435_Chr1-1278	SMI1-2	2282461..2283460	3
PP7435_Chr1-1279	PHB2	2283526..2284525	3
PP7435_Chr1-1280	NAS6	2282862..2283861	1
PP7435_Chr1-1281	TAT2	2283952..2284951	3
PP7435_Chr1-1282	ZPR1	2285928..2286927	1
PP7435_Chr1-1284	CMC1	2289414..2290413	1
PP7435_Chr1-1285	SPC24	2288622..2289621	3
PP7435_Chr1-1286	MRPL31	2290558..2291557	5
PP7435_Chr1-1287	PP7435_Chr1-1287	2289881..2290880	1
PP7435_Chr1-1288	PP7435_Chr1-1288	2290886..2291885	1
PP7435_Chr1-1289	SHH3	2293556..2294555	3
PP7435_Chr1-1291	PP7435_Chr1-1291	2296587..2297586	2
PP7435_Chr1-1292	CYS3	2297954..2298953	4
PP7435_Chr1-1293	RPP2B	2299142..2300141	4
PP7435_Chr1-1294	RPS15	2298218..2299217	1
PP7435_Chr1-1295	DEP1	2301309..2302308	1
PP7435_Chr1-1296	NOP12	2300689..2301688	1
PP7435_Chr1-1297	LAP3	2302214..2303213	1
PP7435_Chr1-1298	PP7435_Chr1-1298	2303938..2304937	2
PP7435_Chr1-1299	GSH2	2307388..2308387	4
PP7435_Chr1-1300	STT3	2309743..2310742	3
PP7435_Chr1-1301	KIP3-1	2312516..2313515	2
PP7435_Chr1-1302	SIP2	2314041..2315040	2
PP7435_Chr1-1303	MDM34	2313285..2314284	3
PP7435_Chr1-1304	VAM7	2316788..2317787	3
PP7435_Chr1-1306	LAS1	2319996..2320995	2
PP7435_Chr1-1307	VPS35	2319176..2320175	1
PP7435_Chr1-1309	VAC14	2329675..2330674	1
PP7435_Chr1-1311	STE23	2331391..2332390	2
PP7435_Chr1-1312	PP7435_Chr1-1312	2334785..2335784	1
PP7435_Chr1-1313	RAD50	2342579..2343578	4
PP7435_Chr1-1314	PP7435_Chr1-1314	2341848..2342847	4
PP7435_Chr1-1315	PP7435_Chr1-1315	2344311..2345310	2
PP7435_Chr1-1316	SUT2	2346954..2347953	5
PP7435_Chr1-1317	POP1	2348205..2349204	2
PP7435_Chr1-1318	UAP3	2353831..2354830	3
PP7435_Chr1-1319	JJJ1	2353448..2354447	2
PP7435_Chr1-1320	GUD1-2	2355714..2356713	3
PP7435_Chr1-1321	SQS1	2360157..2361156	8
PP7435_Chr1-1323	GUD1-1	2364451..2365450	1
PP7435_Chr1-1324	PP7435_Chr1-1324	2365909..2366908	4
PP7435_Chr1-1325	MIG1-2	2367491..2368490	2
PP7435_Chr1-1326	SMB1	2368405..2369404	6
PP7435_Chr1-1327	CHZ1	2367630..2368629	5
PP7435_Chr1-1328	YPT32	2369793..2370792	5
PP7435_Chr1-1329	SPT16	2369235..2370234	5
PP7435_Chr1-1330	SOK2	2375499..2376498	1
PP7435_Chr1-1331	PEX11C	2375148..2376147	1
PP7435_Chr1-1332	CSR1	2378968..2379967	4
PP7435_Chr1-1335	NAM2	2385076..2386075	1
PP7435_Chr1-1336	SMC6	2384263..2385262	4
PP7435_Chr1-1338	BOL2	2391013..2392012	1
PP7435_Chr1-1339	NIF3	2390148..2391147	3
PP7435_Chr1-1340	MRPS35	2391121..2392120	4
PP7435_Chr1-1341	POX1	2392638..2393637	1
PP7435_Chr1-1342	ESF2	2394901..2395900	1
PP7435_Chr1-1343	PP7435_Chr1-1343	2399229..2400228	2
PP7435_Chr1-1345	PP7435_Chr1-1345	2405488..2406487	6
PP7435_Chr1-1347	NNF2	2408715..2409714	4
PP7435_Chr1-1348	MRI1	2407894..2408893	3
PP7435_Chr1-1349	PP7435_Chr1-1349	2409751..2410750	2
PP7435_Chr1-1350	CHC1	2417327..2418326	4
PP7435_Chr1-1351	PMP20	2418090..2419089	1
PP7435_Chr1-1352	YSP3	2417568..2418567	2
PP7435_Chr1-1353	MPH1	2423032..2424031	2
PP7435_Chr1-1355	ADE6	2428856..2429855	2
PP7435_Chr1-1356	MEP3	2428221..2429220	1
PP7435_Chr1-1357	PP7435_Chr1-1357	2431412..2432411	6
PP7435_Chr1-1358	ATG11	2431175..2432174	2
PP7435_Chr1-1359	RFC5	2435140..2436139	3
PP7435_Chr1-1360	MRPL16	2437954..2438953	3
PP7435_Chr1-1362	HXK1	2443352..2444351	1
PP7435_Chr1-1363	PP7435_Chr1-1363	2442692..2443691	2
PP7435_Chr1-1364	BPT1	2444511..2445510	1
PP7435_Chr1-1365	PP7435_Chr1-1365	2449254..2450253	2
PP7435_Chr1-1366	MSS1	2452142..2453141	4
PP7435_Chr1-1367	IND1	2451228..2452227	2
PP7435_Chr1-1369	PDE1	2455492..2456491	1
PP7435_Chr1-1370	PRE4	2456549..2457548	5
PP7435_Chr1-1371	PP7435_Chr1-1371	2455717..2456716	1
PP7435_Chr1-1372	PIL1	2458497..2459496	6
PP7435_Chr1-1374	PpHXT1	2458976..2459975	10
PP7435_Chr1-1375	PP7435_Chr1-1375	2460691..2461690	2
PP7435_Chr1-1376	TRA1	2461777..2462776	6
PP7435_Chr1-1377	GEP4	2474908..2475907	2
PP7435_Chr1-1382	OXA1	2483762..2484761	1
PP7435_Chr1-1383	PP7435_Chr1-1383	2482929..2483928	3
PP7435_Chr1-1384	PP7435_Chr1-1384	2484586..2485585	5
PP7435_Chr1-1385	PP7435_Chr1-1385	2485972..2486971	2
PP7435_Chr1-1387	PP7435_Chr1-1387	2490670..2491669	1
PP7435_Chr1-1388	PP7435_Chr1-1388	2492513..2493512	1
PP7435_Chr1-1389	FLO5-1	2493625..2494624	1
PP7435_Chr1-1391	SPI1	2499003..2500002	2
PP7435_Chr1-1392	PP7435_Chr1-1392	2500867..2501866	2
PP7435_Chr1-1393	PP7435_Chr1-1393	2503052..2504051	5
PP7435_Chr1-1395	PP7435_Chr1-1395	2505512..2506511	2
PP7435_Chr1-1396	RPS2	2505125..2506124	3
PP7435_Chr1-1397	NAB2	2508423..2509422	3
PP7435_Chr1-1398	PP7435_Chr1-1398	2511681..2512680	3
PP7435_Chr1-1399	COQ8	2513595..2514594	1
PP7435_Chr1-1400	PRP43	2512755..2513754	2
PP7435_Chr1-1404	KAP114	2518758..2519757	4
PP7435_Chr1-1405	RTF1	2524557..2525556	2
PP7435_Chr1-1406	RMD8	2523770..2524769	2
PP7435_Chr1-1407	GUS1	2528824..2529823	3
PP7435_Chr1-1408	BRR6	2530005..2531004	3
PP7435_Chr1-1409	YMR31	2529170..2530169	4
PP7435_Chr1-1410	CAN1	2532252..2533251	2
PP7435_Chr1-1411	EFM5	2532005..2533004	6
PP7435_Chr1-1412	NUP60	2532937..2533936	1
PP7435_Chr1-1413	ERG26	2534486..2535485	4
PP7435_Chr1-1414	PP7435_Chr1-1414	2537338..2538337	4
PP7435_Chr1-1415	VPS8	2540367..2541366	4
PP7435_Chr1-1416	PP7435_Chr1-1416	2541530..2542529	5
PP7435_Chr1-1417	SWD1	2540677..2541676	2
PP7435_Chr1-1418	ARO8	2544378..2545377	1
PP7435_Chr1-1419	CUL4	2546920..2547919	1
PP7435_Chr1-1420	PP7435_Chr1-1420	2545993..2546992	2
PP7435_Chr1-1421	APE3	2547188..2548187	3
PP7435_Chr1-1423	PP7435_Chr1-1423	2549573..2550572	2
PP7435_Chr1-1424	SEO1-1	2553877..2554876	3
PP7435_Chr1-1426	PP7435_Chr1-1426	2557572..2558571	2
PP7435_Chr1-1427	SAC1	2559524..2560523	3
PP7435_Chr1-1428	DOA1	2558648..2559647	3
PP7435_Chr1-1429	YCF1	2561036..2562035	5
PP7435_Chr1-1430	SPT20	2568129..2569128	2
PP7435_Chr1-1431	PpBMT3	2570624..2571623	3
PP7435_Chr1-1432	SOA1-2	2572582..2573581	3
PP7435_Chr1-1433	PP7435_Chr1-1433	2572053..2573052	5
PP7435_Chr1-1434	LAS17	2577796..2578795	2
PP7435_Chr1-1436	PP7435_Chr1-1436	2580929..2581928	2
PP7435_Chr1-1437	YPT10	2580147..2581146	4
PP7435_Chr1-1438	IKS1	2583434..2584433	1
PP7435_Chr1-1439	TSR4	2582747..2583746	5
PP7435_Chr1-1442	ESL2	2591494..2592493	4
PP7435_Chr1-1443	MIS1-1	2591222..2592221	9
PP7435_Chr1-1444	RAD27	2596637..2597636	3
PP7435_Chr1-1445	MSH2	2595808..2596807	2
PP7435_Chr1-1446	PP7435_Chr1-1446	2600323..2601322	3
PP7435_Chr1-1447	SOA1-6	2602227..2603226	2
PP7435_Chr1-1448	KTI12	2602311..2603310	2
PP7435_Chr1-1449	ATP25	2606105..2607104	4
PP7435_Chr1-1450	YAP3	2605263..2606262	1
PP7435_Chr1-1451	UTP15	2608462..2609461	4
PP7435_Chr1-1452	AIP1	2607791..2608790	2
PP7435_Chr1-1453	UTP11	2611329..2612328	1
PP7435_Chr1-1454	MTC2	2610475..2611474	2
PP7435_Chr1-1455	VPS1	2614377..2615376	2
PP7435_Chr1-1457	OSH6	2617750..2618749	3
PP7435_Chr1-1459	SAM50-2	2620383..2621382	1
PP7435_Chr1-1460	YTA12	2625379..2626378	1
PP7435_Chr1-1461	NPL6	2626903..2627902	6
PP7435_Chr1-1462	SGF73	2626345..2627344	2
PP7435_Chr1-1463	ALG2	2630790..2631789	1
PP7435_Chr1-1464	PP7435_Chr1-1464	2629954..2630953	1
PP7435_Chr1-1465	MHP1	2631774..2632773	4
PP7435_Chr1-1466	PP7435_Chr1-1466	2637203..2638202	2
PP7435_Chr1-1467	CIC1	2638564..2639563	4
PP7435_Chr1-1468	ELF1	2637951..2638950	3
PP7435_Chr1-1469	RKR1	2638629..2639628	1
PP7435_Chr1-1470	SRC1	2646839..2647838	5
PP7435_Chr1-1471	AMD1	2646080..2647079	3
PP7435_Chr1-1472	PFA5	2650611..2651610	2
PP7435_Chr1-1474	PP7435_Chr1-1474	2652189..2653188	3
PP7435_Chr1-1475	PP7435_Chr1-1475	2651407..2652406	1
PP7435_Chr1-1476	PP7435_Chr1-1476	2654059..2655058	3
PP7435_Chr1-1477	MRPL28	2653531..2654530	3
PP7435_Chr1-1478	PHO81	2658519..2659518	2
PP7435_Chr1-1479	PP7435_Chr1-1479	2659120..2660119	3
PP7435_Chr1-1480	PP7435_Chr1-1480	2658658..2659657	2
PP7435_Chr1-1482	PP7435_Chr1-1482	2674390..2675389	2
PP7435_Chr1-1484	IES1	2677654..2678653	3
PP7435_Chr1-1485	YKT6	2676988..2677987	2
PP7435_Chr1-1486	VTS1	2678163..2679162	5
PP7435_Chr1-1487	PDE2	2679798..2680797	1
PP7435_Chr1-1488	GCV3	2681681..2682680	1
PP7435_Chr1-1489	BOL1	2683571..2684570	3
PP7435_Chr1-1490	SNC2	2682801..2683800	3
PP7435_Chr1-1491	MYO2	2688945..2689944	1
PP7435_Chr1-1492	PP7435_Chr1-1492	2688358..2689357	1
PP7435_Chr1-1493	PP7435_Chr1-1493	2690879..2691878	3
PP7435_Chr1-1494	SOG2	2690242..2691241	1
PP7435_Chr1-1495	YHM2	2694550..2695549	6
PP7435_Chr1-1496	PP7435_Chr1-1496	2695468..2696467	3
PP7435_Chr1-1500	DUS1	2696746..2697745	1
PP7435_Chr1-1501	VPS70-2	2698222..2699221	4
PP7435_Chr1-1502	CPR3	2700598..2701597	1
PP7435_Chr1-1503	ENT3	2701335..2702334	5
PP7435_Chr1-1504	ECH1	2704481..2705480	1
PP7435_Chr1-1505	TNA1-2	2704277..2705276	3
PP7435_Chr1-1506	PP7435_Chr1-1506	2707878..2708877	3
PP7435_Chr1-1507	PP7435_Chr1-1507	2707154..2708153	5
PP7435_Chr1-1508	PP7435_Chr1-1508	2709619..2710618	2
PP7435_Chr1-1509	APL5	2708976..2709975	5
PP7435_Chr1-1510	DDC1	2711820..2712819	2
PP7435_Chr1-1511	MPC1	2714779..2715778	5
PP7435_Chr1-1512	PP7435_Chr1-1512	2713913..2714912	1
PP7435_Chr1-1513	PP7435_Chr1-1513	2716272..2717271	5
PP7435_Chr1-1514	PP7435_Chr1-1514	2717144..2718143	3
PP7435_Chr1-1515	PP7435_Chr1-1515	2718464..2719463	5
PP7435_Chr1-1516	PP7435_Chr1-1516	2718919..2719918	2
PP7435_Chr1-1517	PP7435_Chr1-1517	2721215..2722214	4
PP7435_Chr1-1518	RPL36A	2721939..2722938	3
PP7435_Chr1-1519	MRPL24	2722996..2723995	2
PP7435_Chr1-1520	GYP5	2725513..2726512	2
PP7435_Chr1-1521	PP7435_Chr1-1521	2726939..2727938	1
PP7435_Chr1-1522	GAL4	2730132..2731131	2
PP7435_Chr1-1523	RDH54	2733369..2734368	5
PP7435_Chr1-1524	DSS4	2733994..2734993	3
PP7435_Chr1-1525	LCB1	2735658..2736657	2
PP7435_Chr1-1527	YAH1	2736671..2737670	2
PP7435_Chr1-1528	PP7435_Chr1-1528	2737599..2738598	7
PP7435_Chr1-1530	CLN2	2742324..2743323	5
PP7435_Chr1-1531	ROT1	2744039..2745038	1
PP7435_Chr1-1532	VPS27	2744930..2745929	2
PP7435_Chr1-1533	ERC1	2747340..2748339	2
PP7435_Chr1-1534	PP7435_Chr1-1534	2751296..2752295	3
PP7435_Chr1-1535	TEF2	2751497..2752496	1
PP7435_Chr1-1537	PP7435_Chr1-1537	2757854..2758853	3
PP7435_Chr1-1538	SGS1	2763240..2764239	2
PP7435_Chr1-1539	DSS1	2766278..2767277	2
PP7435_Chr1-1541	YEN1	2771679..2772678	1
PP7435_Chr1-1542	PCK1	2774342..2775341	8
PP7435_Chr1-1543	PP7435_Chr1-1543	2778531..2779530	5
PP7435_Chr1-1544	PFS2	2777732..2778731	5
PP7435_Chr1-1545	PFK27	2781176..2782175	4
PP7435_Chr1-1546	NPC2	2782297..2783296	2
PP7435_Chr1-1547	PP7435_Chr1-1547	2786566..2787565	2
PP7435_Chr1-1548	CIN5-1	2786730..2787729	2
PP7435_Chr1-1549	BSC1	2795644..2796643	3
PP7435_Chr1-1550	PP7435_Chr1-1550	2805541..2806540	1
PP7435_Chr1-1551	HSP42	2806719..2807718	1
PP7435_Chr1-1552	CWC27	2808058..2809057	1
PP7435_Chr1-1553	RPN12	2809132..2810131	2
PP7435_Chr1-1554	GPI18	2810302..2811301	3
PP7435_Chr1-1555	HHT1-1	2813083..2814082	3
PP7435_Chr1-1556	HHF2	2812499..2813498	1
PP7435_Chr1-1557	TOS1	2813263..2814262	1
PP7435_Chr1-1558	PP7435_Chr1-1558	2815151..2816150	3
PP7435_Chr1-1559	GAS3	2816615..2817614	1
PP7435_Chr1-1560	DPC25	2820569..2821568	1
PP7435_Chr1-1561	NPL4	2819805..2820804	3
PP7435_Chr1-1562	SSE1	2821796..2822795	1
PP7435_Chr1-1563	SKY1	2824200..2825199	5
PP7435_Chr1-1564	LIH1-2	2826749..2827748	1
PP7435_Chr1-1565	PP7435_Chr1-1565	2828453..2829452	1
PP7435_Chr1-1566	YPC1	2831998..2832997	4
PP7435_Chr1-1567	VHT1	2836059..2837058	2
PP7435_Chr1-1568	PP7435_Chr1-1568	2836443..2837442	1
PP7435_Chr1-1569	PP7435_Chr1-1569	2837050..2838049	1
PP7435_Chr1-1570	HXT400	2841393..2842392	3
PP7435_Chr1-1571	ALP1	2844782..2845781	4
PP7435_Chr1-1573	PP7435_Chr1-1573	2846552..2847551	2
PP7435_Chr1-1574	STE6-2	2851439..2852438	3
PP7435_Chr1-1575	PP7435_Chr1-1575	2850646..2851645	1
PP7435_Chr1-1576	SOA1-7	2851578..2852577	2
PP7435_Chr1-1577	JLP1-1	2853684..2854683	3
PP7435_Chr1-1578	SOD500	2855831..2856830	2
PP7435_Chr1-1579	PP7435_Chr1-1579	2858706..2859705	5
PP7435_Chr1-1580	JLP1-3	2862221..2863220	2
PP7435_Chr1-1581	SOA1-3	2861766..2862765	3
PP7435_Chr1-1582	MCH5-2	2868929..2869928	1
PP7435_Chr1-1583	STB4	2868145..2869144	2
PP7435_Chr1-1584	PP7435_Chr1-1584	2869919..2870918	4
PP7435_Chr1-1585	PP7435_Chr1-1585	2874581..2875580	3
PP7435_Chr1-1586	PP7435_Chr1-1586	2878286..2879285	4
PP7435_Chr1-1598	PP7435_Chr1-1598	21541..22540	2
PP7435_Chr1-1609	PP7435_Chr1-1609	34566..35565	6
PP7435_Chr1-1620	PP7435_Chr1-1620	69055..70054	3
PP7435_Chr1-1642	YOS1	115611..116610	4
PP7435_Chr1-1653	PMP3-1	141611..142610	1
PP7435_Chr1-1664	TOM6	143207..144206	2
PP7435_Chr1-1697	TRS31	169765..170764	3
PP7435_Chr1-1708	PP7435_Chr1-1708	243580..244579	1
PP7435_Chr1-1719	PP7435_Chr1-1719	288853..289852	3
PP7435_Chr1-1730	SDH6	295666..296665	5
PP7435_Chr1-1741	PET127	310152..311151	4
PP7435_Chr1-1752	ATG2	312386..313385	5
PP7435_Chr1-1763	PP7435_Chr1-1763	322616..323615	2
PP7435_Chr1-1774	EGD1	323464..324463	3
PP7435_Chr1-1785	PP7435_Chr1-1785	325778..326777	6
PP7435_Chr1-1807	PP7435_Chr1-1807	357436..358435	4
PP7435_Chr1-1818	PPT2	356566..357565	3
PP7435_Chr1-1829	PP7435_Chr1-1829	441277..442276	2
PP7435_Chr1-1840	OCA6	476811..477810	2
PP7435_Chr1-1851	PP7435_Chr1-1851	506567..507566	3
PP7435_Chr1-1862	PP7435_Chr1-1862	508191..509190	2
PP7435_Chr1-1906	DPM1	530893..531892	1
PP7435_Chr1-1917	PP7435_Chr1-1917	531855..532854	3
PP7435_Chr1-1928	PP7435_Chr1-1928	533823..534822	3
PP7435_Chr1-1961	PP7435_Chr1-1961	674799..675798	2
PP7435_Chr1-1972	TGL1-2	675690..676689	3
PP7435_Chr1-1994	PP7435_Chr1-1994	681086..682085	1
PP7435_Chr1-2005	NHP6B	683118..684117	1
PP7435_Chr1-2016	OAC1	701908..702907	3
PP7435_Chr1-2027	PP7435_Chr1-2027	703893..704892	2
PP7435_Chr1-2038	PP7435_Chr1-2038	727299..728298	7
PP7435_Chr1-2049	PP7435_Chr1-2049	728132..729131	3
PP7435_Chr1-2060	MRP2	738751..739750	1
PP7435_Chr1-2071	PP7435_Chr1-2071	812264..813263	4
PP7435_Chr1-2082	RTC6	829663..830662	1
PP7435_Chr1-2093	PP7435_Chr1-2093	833123..834122	3
PP7435_Chr1-2104	PP7435_Chr1-2104	853355..854354	3
PP7435_Chr1-2115	APD1-1	854203..855202	1
PP7435_Chr1-2126	PP7435_Chr1-2126	887663..888662	2
PP7435_Chr1-2137	PP7435_Chr1-2137	888871..889870	1
PP7435_Chr1-2148	PP7435_Chr1-2148	1003375..1004374	1
PP7435_Chr1-2170	OPI10	1020544..1021543	1
PP7435_Chr1-2181	PP7435_Chr1-2181	1022526..1023525	3
PP7435_Chr1-2192	SPC1	1089996..1090995	2
PP7435_Chr1-2203	PIB1	1111324..1112323	3
PP7435_Chr1-2214	PP7435_Chr1-2214	1155243..1156242	3
PP7435_Chr1-2225	PP7435_Chr1-2225	1187652..1188651	3
PP7435_Chr1-2236	PLM2	1191561..1192560	1
PP7435_Chr1-2247	PP7435_Chr1-2247	1192951..1193950	2
PP7435_Chr1-2258	DPP1-2	1194608..1195607	3
PP7435_Chr1-2280	PP7435_Chr1-2280	1203416..1204415	3
PP7435_Chr1-2291	RRP7	1212564..1213563	1
PP7435_Chr1-2302	SDH7	1213035..1214034	2
PP7435_Chr1-2313	NCE101	1224943..1225942	3
PP7435_Chr1-2324	MRP10	1254940..1255939	2
PP7435_Chr1-2335	PP7435_Chr1-2335	1255392..1256391	2
PP7435_Chr1-2346	CDC45	1256779..1257778	3
PP7435_Chr1-2368	PP7435_Chr1-2368	1313762..1314761	1
PP7435_Chr1-2379	GIM3	1314376..1315375	1
PP7435_Chr1-2390	PP7435_Chr1-2390	1315094..1316093	1
PP7435_Chr1-2401	PP7435_Chr1-2401	1317685..1318684	1
PP7435_Chr1-2423	PP7435_Chr1-2423	1331047..1332046	1
PP7435_Chr1-2445	KTI11	1365023..1366022	2
PP7435_Chr1-2456	PP7435_Chr1-2456	1369160..1370159	1
PP7435_Chr1-2467	BUD3	1389650..1390649	1
PP7435_Chr1-2478	AIM29	1408390..1409389	3
PP7435_Chr1-2489	MVD1	1409037..1410036	2
PP7435_Chr1-2500	PP7435_Chr1-2500	1412914..1413913	1
PP7435_Chr1-2511	COX16	1413489..1414488	1
PP7435_Chr1-2522	PP7435_Chr1-2522	1423845..1424844	1
PP7435_Chr1-2533	YFH1	1456991..1457990	2
PP7435_Chr1-2544	PP7435_Chr1-2544	1458327..1459326	2
PP7435_Chr1-2555	COF1	1459129..1460128	3
PP7435_Chr1-2577	PP7435_Chr1-2577	1517045..1518044	2
PP7435_Chr1-2599	PP7435_Chr1-2599	1522484..1523483	1
PP7435_Chr1-2621	RCI50	1523705..1524704	2
PP7435_Chr1-2643	ASC1	1529056..1530055	1
PP7435_Chr1-2665	HFD1	1531409..1532408	1
PP7435_Chr1-2676	PP7435_Chr1-2676	1540966..1541965	6
PP7435_Chr1-2687	PP7435_Chr1-2687	1587288..1588287	5
PP7435_Chr1-2698	MCO14	1613062..1614061	1
PP7435_Chr1-2709	PP7435_Chr1-2709	1613297..1614296	1
PP7435_Chr1-2720	PP7435_Chr1-2720	1626416..1627415	3
PP7435_Chr1-2731	TAP42	1627517..1628516	2
PP7435_Chr1-2764	PRP16	1786073..1787072	3
PP7435_Chr1-2775	FMP52	1786988..1787987	2
PP7435_Chr1-2786	DFR1	1903506..1904505	3
PP7435_Chr1-2797	RSA4	1905114..1906113	2
PP7435_Chr1-2808	UBC12	2017693..2018692	1
PP7435_Chr1-2819	RRP8	2018906..2019905	1
PP7435_Chr1-2830	PP7435_Chr1-2830	2021770..2022769	7
PP7435_Chr1-2841	EMW1	2053646..2054645	2
PP7435_Chr1-2852	PEX8	2055974..2056973	3
PP7435_Chr1-2863	RPL18B	2057047..2058046	1
PP7435_Chr1-2874	RPS19B	2058328..2059327	3
PP7435_Chr1-2885	PP7435_Chr1-2885	2086244..2087243	2
PP7435_Chr1-2907	SAT4-1	2120679..2121678	2
PP7435_Chr1-2918	DTD1	2144456..2145455	4
PP7435_Chr1-2929	PP7435_Chr1-2929	2145233..2146232	2
PP7435_Chr1-2940	PP7435_Chr1-2940	2189768..2190767	2
PP7435_Chr1-2951	NTL100	2210202..2211201	5
PP7435_Chr1-2973	PP7435_Chr1-2973	2291478..2292477	5
PP7435_Chr1-2995	RPS29A	2323283..2324282	1
PP7435_Chr1-3006	TSR1	2322476..2323475	1
PP7435_Chr1-3017	REH1	2324999..2325998	1
PP7435_Chr1-3028	CCW14	2330772..2331771	3
PP7435_Chr1-3061	ATG4	2359431..2360430	6
PP7435_Chr1-3072	SSU72	2361177..2362176	2
PP7435_Chr1-3094	TAH18	2438608..2439607	4
PP7435_Chr1-3105	PEX10	2477892..2478891	5
PP7435_Chr1-3116	RAD30	2479950..2480949	2
PP7435_Chr1-3138	MOT2	2519557..2520556	3
PP7435_Chr1-3149	SMD3	2553825..2554824	4
PP7435_Chr1-3160	MIR1	2554700..2555699	5
PP7435_Chr1-3171	TAE1	2585688..2586687	2
PP7435_Chr1-3193	PP7435_Chr1-3193	2586750..2587749	2
PP7435_Chr1-3204	PP7435_Chr1-3204	2614604..2615603	3
PP7435_Chr1-3215	PAP1	2615892..2616891	3
PP7435_Chr1-3226	PP7435_Chr1-3226	2621048..2622047	2
PP7435_Chr1-3237	CGI121	2651334..2652333	3
PP7435_Chr1-3248	GAA1	2663539..2664538	2
PP7435_Chr1-3259	CSF1	2672866..2673865	1
PP7435_Chr1-3270	PP7435_Chr1-3270	2697528..2698527	4
PP7435_Chr1-3281	CMC4	2718106..2719105	3
PP7435_Chr1-3292	AIM18	2737291..2738290	2
PP7435_Chr1-3303	HFI1	2741527..2742526	1
PP7435_Chr1-3314	PP7435_Chr1-3314	2742853..2743852	2
PP7435_Chr1-3325	GCV2	2757132..2758131	1
PP7435_Chr1-3336	PP7435_Chr1-3336	2758612..2759611	2
PP7435_Chr1-3347	PP7435_Chr1-3347	2765380..2766379	3
PP7435_Chr1-3369	PP7435_Chr1-3369	2796182..2797181	1
PP7435_Chr1-3391	PP7435_Chr1-3391	2872266..2873265	1
PP7435_chr1-3402	PP7435_chr1-3402	38976..39975	3
PP7435_Chr1-3413	PP7435_Chr1-3413	1769941..1770940	3
PP7435_Chr1-3414	PP7435_Chr1-3414	1156415..1157414	1
PP7435_Chr1-3446	PP7435_Chr1-3446	1259651..1260650	2
PP7435_Chr1-3457	REX3	1262901..1263900	3
PP7435_Chr1-3468	PP7435_Chr1-3468	1515305..1516304	1
PP7435_Chr1-3479	PP7435_Chr1-3479	1597829..1598828	2
PP7435_Chr1-3490	PP7435_Chr1-3490	2661100..2662099	6
PP7435_Chr1-3501	BNA7	704626..705625	4
PP7435_Chr1-3512	MFA1	1586540..1587539	3
PP7435_Chr2-0001	PP7435_Chr2-0001	2928..3927	2
PP7435_Chr2-0002	PP7435_Chr2-0002	6856..7855	1
PP7435_Chr2-0003	ALR2	9152..10151	2
PP7435_Chr2-0004	PP7435_Chr2-0004	14101..15100	1
PP7435_Chr2-0005	FET4-1	14288..15287	3
PP7435_Chr2-0006	PP7435_Chr2-0006	20765..21764	1
PP7435_Chr2-0008	TOF1	20250..21249	3
PP7435_Chr2-0009	SEC2	24003..25002	1
PP7435_Chr2-0011	HOS2	30760..31759	2
PP7435_Chr2-0012	RHB1	30193..31192	2
PP7435_Chr2-0013	YND1-2	31040..32039	2
PP7435_Chr2-0014	PP7435_Chr2-0014	33133..34132	1
PP7435_Chr2-0015	ARY100	36358..37357	1
PP7435_Chr2-0016	URA1	37807..38806	5
PP7435_Chr2-0017	BUL1	42385..43384	5
PP7435_Chr2-0018	BUL2	45292..46291	4
PP7435_Chr2-0019	PYC2	45620..46619	3
PP7435_Chr2-0020	PP7435_Chr2-0020	50754..51753	1
PP7435_Chr2-0021	SOH1	51636..52635	1
PP7435_Chr2-0022	SCS3	50779..51778	2
PP7435_Chr2-0023	PP7435_Chr2-0023	54451..55450	1
PP7435_Chr2-0025	PP7435_Chr2-0025	54630..55629	2
PP7435_Chr2-0026	ARC15	55225..56224	3
PP7435_Chr2-0027	ATG20	55925..56924	5
PP7435_Chr2-0029	VID27	58625..59624	2
PP7435_Chr2-0030	YPD1	63083..64082	6
PP7435_Chr2-0031	PHO13	64185..65184	4
PP7435_Chr2-0032	NB6M	63362..64361	6
PP7435_Chr2-0033	ALG9	64100..65099	4
PP7435_Chr2-0034	LAA1	73632..74631	2
PP7435_Chr2-0035	PTK2	73055..74054	2
PP7435_Chr2-0036	GPI10	78255..79254	4
PP7435_Chr2-0039	CYK3	78408..79407	1
PP7435_Chr2-0041	KIN28	86027..87026	7
PP7435_Chr2-0042	EAR1	85356..86355	2
PP7435_Chr2-0043	PHO2	89618..90617	3
PP7435_Chr2-0044	PP7435_Chr2-0044	90192..91191	3
PP7435_Chr2-0045	CDS1	90133..91132	1
PP7435_Chr2-0046	UTP10	91709..92708	4
PP7435_Chr2-0047	IMO32-1	97204..98203	4
PP7435_Chr2-0048	SOA1-4	102003..103002	4
PP7435_Chr2-0049	LPD1	101889..102888	5
PP7435_Chr2-0050	PP7435_Chr2-0050	105370..106369	2
PP7435_Chr2-0051	RSC2	104562..105561	2
PP7435_Chr2-0052	BOS1	110009..111008	1
PP7435_Chr2-0053	FMP25	112059..113058	3
PP7435_Chr2-0054	FMP32	111257..112256	2
PP7435_Chr2-0055	SEC53	113665..114664	2
PP7435_Chr2-0056	RPL10	114635..115634	3
PP7435_Chr2-0057	BUD20	114191..115190	1
PP7435_Chr2-0058	PP7435_Chr2-0058	117002..118001	1
PP7435_Chr2-0059	OTU1	116214..117213	3
PP7435_Chr2-0060	PP7435_Chr2-0060	120041..121040	4
PP7435_Chr2-0061	YNK1	119744..120743	1
PP7435_Chr2-0062	PFK26-1	123102..124101	2
PP7435_Chr2-0063	PP7435_Chr2-0063	123625..124624	4
PP7435_Chr2-0064	MOT1	123362..124361	1
PP7435_Chr2-0065	PP7435_Chr2-0065	129269..130268	1
PP7435_Chr2-0066	GDT1	131583..132582	3
PP7435_Chr2-0067	AYR1	130878..131877	3
PP7435_Chr2-0068	SUN4	132632..133631	1
PP7435_Chr2-0069	PP7435_Chr2-0069	134119..135118	1
PP7435_Chr2-0070	AQR1	135192..136191	7
PP7435_Chr2-0071	YDJ1	138895..139894	1
PP7435_Chr2-0072	SRV2	140716..141715	7
PP7435_Chr2-0073	ARP5	139978..140977	3
PP7435_Chr2-0074	NIT2	142433..143432	6
PP7435_Chr2-0075	PP7435_Chr2-0075	143651..144650	5
PP7435_Chr2-0076	MTC1	146415..147414	3
PP7435_Chr2-0077	CMC2	145574..146573	4
PP7435_Chr2-0078	PUP3	147535..148534	1
PP7435_Chr2-0079	YEL1	149946..150945	2
PP7435_Chr2-0080	IMG2	149218..150217	3
PP7435_Chr2-0081	ABZ1	149789..150788	2
PP7435_Chr2-0082	MCD4	151961..152960	1
PP7435_Chr2-0083	PP7435_Chr2-0083	157662..158661	4
PP7435_Chr2-0084	SFH5	158778..159777	5
PP7435_Chr2-0086	AIF1-2	161699..162698	6
PP7435_Chr2-0087	AIF1-1	163123..164122	1
PP7435_Chr2-0089	RPA34	167122..168121	3
PP7435_Chr2-0090	PHO8	166348..167347	1
PP7435_Chr2-0091	SAT4-2	168113..169112	1
PP7435_Chr2-0094	ARF1	174203..175202	2
PP7435_Chr2-0095	GPC1	177138..178137	1
PP7435_Chr2-0097	PP7435_Chr2-0097	179882..180881	2
PP7435_Chr2-0099	PP7435_Chr2-0099	182484..183483	1
PP7435_Chr2-0100	SEN34	183896..184895	3
PP7435_Chr2-0102	YME2	194119..195118	3
PP7435_Chr2-0104	EBP2	200152..201151	2
PP7435_Chr2-0105	EFT1	205161..206160	4
PP7435_Chr2-0107	TIM17	206488..207487	2
PP7435_Chr2-0108	YAK1-1	210386..211385	5
PP7435_Chr2-0110	YUR1	212521..213520	2
PP7435_Chr2-0112	YTE1	212558..213557	1
PP7435_Chr2-0113	PP7435_Chr2-0113	213775..214774	6
PP7435_Chr2-0114	RPL17B	216739..217738	2
PP7435_Chr2-0115	ATG27	216207..217206	4
PP7435_Chr2-0116	PFD1	218437..219436	2
PP7435_Chr2-0117	GPD1	219733..220732	3
PP7435_Chr2-0118	XDE1	224177..225176	4
PP7435_Chr2-0119	INO1	225994..226993	2
PP7435_Chr2-0120	PER1	228299..229298	2
PP7435_Chr2-0121	BOR1	227514..228513	3
PP7435_Chr2-0122	GTT1	230866..231865	3
PP7435_Chr2-0123	PP7435_Chr2-0123	231886..232885	3
PP7435_Chr2-0124	PP7435_Chr2-0124	231623..232622	4
PP7435_Chr2-0125	ATP12	236311..237310	1
PP7435_Chr2-0126	PP7435_Chr2-0126	237647..238646	1
PP7435_Chr2-0127	GON7	237050..238049	2
PP7435_Chr2-0128	IBA57	237518..238517	1
PP7435_Chr2-0129	INO4	241012..242011	2
PP7435_Chr2-0130	PP7435_Chr2-0130	240379..241378	2
PP7435_Chr2-0131	MNN11	243709..244708	1
PP7435_Chr2-0132	PAM17	243251..244250	1
PP7435_Chr2-0133	CCP1-1	246106..247105	3
PP7435_Chr2-0134	STH1	246054..247053	3
PP7435_Chr2-0135	NSA2	251702..252701	1
PP7435_Chr2-0136	LCP5	250872..251871	2
PP7435_Chr2-0137	CTA1	252593..253592	3
PP7435_Chr2-0139	SEC9	258218..259217	1
PP7435_Chr2-0140	PP7435_Chr2-0140	259511..260510	2
PP7435_Chr2-0141	RNA15	260399..261398	2
PP7435_Chr2-0142	DST1	259596..260595	2
PP7435_Chr2-0143	PP7435_Chr2-0143	261855..262854	3
PP7435_Chr2-0144	CYS4	263526..264525	3
PP7435_Chr2-0145	PTH1	264472..265471	4
PP7435_Chr2-0146	PP7435_Chr2-0146	263628..264627	1
PP7435_Chr2-0147	SPT10-2	264297..265296	1
PP7435_Chr2-0148	SPT10-1	265119..266118	1
PP7435_Chr2-0149	URA2	274515..275514	3
PP7435_Chr2-0150	TRK2	274396..275395	1
PP7435_Chr2-0151	MET13-1	279372..280371	1
PP7435_Chr2-0152	HET1	282986..283985	1
PP7435_Chr2-0153	PST1	286545..287544	1
PP7435_Chr2-0154	CBF5	286324..287323	2
PP7435_Chr2-0155	LST8	289768..290767	5
PP7435_Chr2-0158	RFX1	296449..297448	5
PP7435_Chr2-0159	PP7435_Chr2-0159	299661..300660	2
PP7435_Chr2-0160	PP7435_Chr2-0160	300970..301969	3
PP7435_Chr2-0161	SEN2	300567..301566	1
PP7435_Chr2-0162	LCL2	301787..302786	2
PP7435_Chr2-0164	MAP2	305556..306555	7
PP7435_Chr2-0165	MRP21	304716..305715	2
PP7435_Chr2-0166	AVT6	305324..306323	1
PP7435_Chr2-0167	TDA4	308693..309692	4
PP7435_Chr2-0168	ADO1	308034..309033	1
PP7435_Chr2-0169	PP7435_Chr2-0169	311174..312173	2
PP7435_Chr2-0170	SRB4	312979..313978	2
PP7435_Chr2-0171	STE24	314666..315665	1
PP7435_Chr2-0172	ATP2	316878..317877	1
PP7435_Chr2-0173	JHD2	319846..320845	2
PP7435_Chr2-0174	RCM1	319300..320299	4
PP7435_Chr2-0175	LYS12	322730..323729	5
PP7435_Chr2-0177	RSM25	326968..327967	1
PP7435_Chr2-0178	PP7435_Chr2-0178	326342..327341	1
PP7435_Chr2-0179	NAP1	328224..329223	1
PP7435_Chr2-0180	MAM3	329692..330691	1
PP7435_Chr2-0181	RTK1	332168..333167	3
PP7435_Chr2-0182	PRS5	335905..336904	3
PP7435_Chr2-0183	APM4	337280..338279	1
PP7435_Chr2-0184	PP7435_Chr2-0184	338258..339257	5
PP7435_Chr2-0185	SHB17	340616..341615	3
PP7435_Chr2-0186	PP7435_Chr2-0186	342328..343327	3
PP7435_Chr2-0187	UIP5	342299..343298	2
PP7435_Chr2-0188	VHS1	345990..346989	2
PP7435_Chr2-0189	TRS23	346752..347751	3
PP7435_Chr2-0190	PP7435_Chr2-0190	346151..347150	2
PP7435_Chr2-0191	MET13-2	349555..350554	5
PP7435_Chr2-0192	RAD1	349501..350500	3
PP7435_Chr2-0193	SWI1	355931..356930	6
PP7435_Chr2-0195	PEX5	360106..361105	2
PP7435_Chr2-0196	PRP28	359607..360606	2
PP7435_Chr2-0198	PP7435_Chr2-0198	364669..365668	3
PP7435_Chr2-0199	BDP1	363812..364811	2
PP7435_Chr2-0200	PP7435_Chr2-0200	369037..370036	5
PP7435_Chr2-0201	AVT5	368468..369467	2
PP7435_Chr2-0202	LAC1	371993..372992	2
PP7435_Chr2-0203	SSN8	373089..374088	1
PP7435_Chr2-0204	UTP25	375271..376270	1
PP7435_Chr2-0205	SIW14	377897..378896	3
PP7435_Chr2-0206	AIM19	379972..380971	3
PP7435_Chr2-0210	CRZ1	383681..384680	1
PP7435_Chr2-0211	PP7435_Chr2-0211	385457..386456	2
PP7435_Chr2-0212	UBP1	388684..389683	5
PP7435_Chr2-0213	CAB2	388610..389609	5
PP7435_Chr2-0214	SAM50-1	392170..393169	3
PP7435_Chr2-0215	PP7435_Chr2-0215	391531..392530	6
PP7435_Chr2-0217	PEX13	394061..395060	1
PP7435_Chr2-0218	PP7435_Chr2-0218	396780..397779	4
PP7435_Chr2-0219	AIM10	396177..397176	2
PP7435_Chr2-0222	TRM12	400499..401498	2
PP7435_Chr2-0223	SAS3	404926..405925	1
PP7435_Chr2-0224	DOT6	406190..407189	2
PP7435_Chr2-0226	PP7435_Chr2-0226	406306..407305	2
PP7435_Chr2-0227	PTC2	409843..410842	3
PP7435_Chr2-0228	PP7435_Chr2-0228	413151..414150	2
PP7435_Chr2-0229	PTH2	414202..415201	4
PP7435_Chr2-0230	GUK1	413600..414599	1
PP7435_Chr2-0231	TSA1	415811..416810	3
PP7435_Chr2-0232	PP7435_Chr2-0232	418084..419083	4
PP7435_Chr2-0233	MSS51	417305..418304	4
PP7435_Chr2-0236	BET5	423432..424431	2
PP7435_Chr2-0237	FBX1	424969..425968	4
PP7435_Chr2-0238	VMA6	429893..430892	1
PP7435_Chr2-0239	COG8	429109..430108	1
PP7435_Chr2-0240	RPL6A	430647..431646	1
PP7435_Chr2-0241	FPR3	431556..432555	2
PP7435_Chr2-0242	HMG1	433033..434032	1
PP7435_Chr2-0243	TAF11	436217..437216	4
PP7435_Chr2-0244	AXL1	441441..442440	3
PP7435_Chr2-0245	PP7435_Chr2-0245	441139..442138	1
PP7435_Chr2-0246	PPM1	444577..445576	1
PP7435_Chr2-0247	NUMM	444259..445258	1
PP7435_Chr2-0248	PP7435_Chr2-0248	446382..447381	6
PP7435_Chr2-0249	PP7435_Chr2-0249	445754..446753	6
PP7435_Chr2-0250	THS1	449563..450562	2
PP7435_Chr2-0252	MRPL9	451808..452807	1
PP7435_Chr2-0253	MRPL6	452681..453680	2
PP7435_Chr2-0254	IMP3	452044..453043	2
PP7435_Chr2-0257	TRR1	460133..461132	7
PP7435_Chr2-0259	MSW1	460309..461308	2
PP7435_Chr2-0260	HIR2	464739..465738	1
PP7435_Chr2-0261	CKB2	463986..464985	1
PP7435_Chr2-0262	ASP3-1	466879..467878	4
PP7435_Chr2-0265	YDC1	469804..470803	2
PP7435_Chr2-0267	FLO11	474309..475308	2
PP7435_Chr2-0268	MGT1	478868..479867	5
PP7435_Chr2-0269	PP7435_Chr2-0269	482396..483395	3
PP7435_Chr2-0270	RPS20	481684..482683	4
PP7435_Chr2-0271	PP7435_Chr2-0271	482619..483618	3
PP7435_Chr2-0272	HOF1	485225..486224	1
PP7435_Chr2-0273	MNR2	490569..491568	2
PP7435_Chr2-0274	SUB1	491140..492139	1
PP7435_Chr2-0275	IKI3	496657..497656	2
PP7435_Chr2-0276	VPS33	498835..499834	6
PP7435_Chr2-0277	COX8	498797..499796	2
PP7435_Chr2-0278	POT1	502131..503130	2
PP7435_Chr2-0279	PP7435_Chr2-0279	504738..505737	3
PP7435_Chr2-0280	NUP192	509828..510827	3
PP7435_Chr2-0281	TOH1	509376..510375	2
PP7435_Chr2-0282	RRD1	510687..511686	2
PP7435_Chr2-0283	PXA2	514966..515965	2
PP7435_Chr2-0284	SYM1	514371..515370	2
PP7435_Chr2-0285	RTS1	515390..516389	4
PP7435_Chr2-0286	GCD2	519880..520879	1
PP7435_Chr2-0287	PP7435_Chr2-0287	521102..522101	2
PP7435_Chr2-0288	SSU1	520658..521657	3
PP7435_Chr2-0289	TCD2	522042..523041	3
PP7435_Chr2-0290	NAT2	525053..526052	2
PP7435_Chr2-0291	URO1	526159..527158	6
PP7435_Chr2-0292	OGG1	527459..528458	4
PP7435_Chr2-0294	SOA1-5	528979..529978	4
PP7435_Chr2-0295	SDH4	531000..531999	3
PP7435_Chr2-0296	PP7435_Chr2-0296	533099..534098	2
PP7435_Chr2-0297	NGG1	535398..536397	2
PP7435_Chr2-0298	RSM24	536466..537465	2
PP7435_Chr2-0299	PP7435_Chr2-0299	535870..536869	3
PP7435_Chr2-0300	PP7435_Chr2-0300	540735..541734	4
PP7435_Chr2-0302	PP7435_Chr2-0302	543778..544777	3
PP7435_Chr2-0304	PP7435_Chr2-0304	545632..546631	1
PP7435_Chr2-0305	PP7435_Chr2-0305	546519..547518	2
PP7435_Chr2-0306	PP7435_Chr2-0306	547305..548304	2
PP7435_Chr2-0308	TIM10	550355..551354	4
PP7435_Chr2-0310	PP7435_Chr2-0310	551453..552452	3
PP7435_Chr2-0311	CYC3	555406..556405	3
PP7435_Chr2-0312	PDA1	554932..555931	3
PP7435_Chr2-0314	NVJ2	563807..564806	2
PP7435_Chr2-0315	MEC1	574415..575414	5
PP7435_Chr2-0316	CKS1	575134..576133	5
PP7435_Chr2-0317	PDR15	579818..580817	2
PP7435_Chr2-0318	RTC4	579424..580423	4
PP7435_Chr2-0319	GIS2	580662..581661	2
PP7435_Chr2-0320	FOL1	584599..585598	5
PP7435_Chr2-0321	COQ6	583867..584866	4
PP7435_Chr2-0322	BUR6	585519..586518	1
PP7435_Chr2-0323	PP7435_Chr2-0323	586044..587043	1
PP7435_Chr2-0324	GCV1	588504..589503	2
PP7435_Chr2-0325	SMC3	589796..590795	2
PP7435_Chr2-0326	PP7435_Chr2-0326	595749..596748	6
PP7435_Chr2-0327	PP7435_Chr2-0327	597335..598334	1
PP7435_Chr2-0328	RAD28	598771..599770	1
PP7435_Chr2-0329	RPB8	599470..600469	2
PP7435_Chr2-0330	STE13	598641..599640	1
PP7435_Chr2-0331	BNA1	601531..602530	2
PP7435_Chr2-0332	PP7435_Chr2-0332	605168..606167	1
PP7435_Chr2-0333	RDL2	606366..607365	3
PP7435_Chr2-0334	GDE1	610427..611426	4
PP7435_Chr2-0335	MCO76	612777..613776	1
PP7435_Chr2-0336	ARL1	613558..614557	2
PP7435_Chr2-0337	TYR1	615059..616058	1
PP7435_Chr2-0339	LPL1-1	615808..616807	1
PP7435_Chr2-0340	ABP1	620065..621064	3
PP7435_Chr2-0341	PP7435_Chr2-0341	619258..620257	2
PP7435_Chr2-0342	CDO1	621760..622759	2
PP7435_Chr2-0343	MDJ1	621130..622129	3
PP7435_Chr2-0344	PP7435_Chr2-0344	622978..623977	3
PP7435_Chr2-0345	NUP2	627545..628544	2
PP7435_Chr2-0346	RPS25A	627171..628170	2
PP7435_Chr2-0347	PP7435_Chr2-0347	630188..631187	1
PP7435_Chr2-0348	ARC40	631422..632421	2
PP7435_Chr2-0349	ADE13	630697..631696	5
PP7435_Chr2-0350	AUR1	634787..635786	3
PP7435_Chr2-0351	PP7435_Chr2-0351	634060..635059	3
PP7435_Chr2-0352	RCK1	635213..636212	3
PP7435_Chr2-0353	YFH7	639363..640362	1
PP7435_Chr2-0354	AIM45	638622..639621	3
PP7435_Chr2-0356	PP7435_Chr2-0356	641491..642490	3
PP7435_Chr2-0360	SAD1	645714..646713	4
PP7435_Chr2-0362	PP7435_Chr2-0362	650184..651183	7
PP7435_Chr2-0363	AVT4	652539..653538	4
PP7435_Chr2-0364	COX20	651766..652765	4
PP7435_Chr2-0365	OCA1	653873..654872	3
PP7435_Chr2-0367	RSR1	655802..656801	2
PP7435_Chr2-0368	PP7435_Chr2-0368	657375..658374	3
PP7435_Chr2-0369	PP7435_Chr2-0369	656579..657578	3
PP7435_Chr2-0370	POL1	662566..663565	2
PP7435_Chr2-0371	VAM3	661799..662798	1
PP7435_Chr2-0373	TEP1	663545..664544	1
PP7435_Chr2-0374	LSM12	666397..667396	6
PP7435_Chr2-0375	FAR11	665767..666766	4
PP7435_Chr2-0376	SPC98	668785..669784	2
PP7435_Chr2-0377	CRC1	673167..674166	1
PP7435_Chr2-0378	TOM22	672812..673811	4
PP7435_Chr2-0382	NDT80	680449..681448	1
PP7435_Chr2-0383	NAF1	682843..683842	2
PP7435_Chr2-0384	MSH1	688447..689446	4
PP7435_Chr2-0385	SET1	691678..692677	1
PP7435_Chr2-0386	PP7435_Chr2-0386	692868..693867	3
PP7435_Chr2-0387	NUYM	693672..694671	2
PP7435_Chr2-0388	NMA111	692873..693872	3
PP7435_Chr2-0389	PP7435_Chr2-0389	697175..698174	1
PP7435_Chr2-0390	PP7435_Chr2-0390	698057..699056	4
PP7435_Chr2-0391	TOM70	700025..701024	4
PP7435_Chr2-0392	PP7435_Chr2-0392	699261..700260	2
PP7435_Chr2-0393	COX23	702419..703418	3
PP7435_Chr2-0394	NCS2	701742..702741	5
PP7435_Chr2-0396	PP7435_Chr2-0396	703234..704233	3
PP7435_Chr2-0398	PP7435_Chr2-0398	708761..709760	2
PP7435_Chr2-0399	NAM9	707938..708937	2
PP7435_Chr2-0401	NOP2	712667..713666	3
PP7435_Chr2-0402	APE2	718294..719293	4
PP7435_Chr2-0403	ESS1	719225..720224	2
PP7435_Chr2-0405	ISW1	723135..724134	2
PP7435_Chr2-0406	NBP35	722342..723341	2
PP7435_Chr2-0407	NUP145	728148..729147	3
PP7435_Chr2-0408	RPA190	727871..728870	2
PP7435_Chr2-0409	PP7435_Chr2-0409	735108..736107	3
PP7435_Chr2-0410	MEP1	735995..736994	1
PP7435_Chr2-0412	OCA2	740302..741301	4
PP7435_Chr2-0413	STO100	741732..742731	3
PP7435_Chr2-0414	PP7435_Chr2-0414	743313..744312	3
PP7435_Chr2-0415	PP7435_Chr2-0415	744006..745005	2
PP7435_Chr2-0416	PP7435_Chr2-0416	743190..744189	2
PP7435_Chr2-0420	PCT1	751160..752159	3
PP7435_Chr2-0422	PP7435_Chr2-0422	754634..755633	1
PP7435_Chr2-0423	PP7435_Chr2-0423	755436..756435	1
PP7435_Chr2-0424	YAP1801	758673..759672	3
PP7435_Chr2-0425	PP7435_Chr2-0425	759267..760266	3
PP7435_Chr2-0426	PP7435_Chr2-0426	758503..759502	2
PP7435_Chr2-0427	LSC2	762620..763619	2
PP7435_Chr2-0428	CHA1	762315..763314	2
PP7435_Chr2-0429	MEF1	763431..764430	2
PP7435_Chr2-0430	PUT2	766249..767248	4
PP7435_Chr2-0431	PPR1	768181..769180	2
PP7435_Chr2-0432	PP7435_Chr2-0432	771059..772058	4
PP7435_Chr2-0433	PP7435_Chr2-0433	771792..772791	3
PP7435_Chr2-0434	RLP24	773906..774905	3
PP7435_Chr2-0435	PAM18	773372..774371	2
PP7435_Chr2-0436	SSD1	774620..775619	1
PP7435_Chr2-0437	APL6	778451..779450	2
PP7435_Chr2-0439	MRPL10	786763..787762	1
PP7435_Chr2-0441	PP7435_Chr2-0441	789360..790359	2
PP7435_Chr2-0442	VTC4	791214..792213	2
PP7435_Chr2-0443	ISN1	795874..796873	3
PP7435_Chr2-0444	PP7435_Chr2-0444	798276..799275	2
PP7435_Chr2-0446	OXP1	803828..804827	2
PP7435_Chr2-0447	PRP4	803840..804839	2
PP7435_Chr2-0449	HDA3	806587..807586	1
PP7435_Chr2-0450	PP7435_Chr2-0450	812387..813386	1
PP7435_Chr2-0451	QCR2	814385..815384	3
PP7435_Chr2-0452	RPC82	813536..814535	4
PP7435_Chr2-0453	ATG13	815567..816566	4
PP7435_Chr2-0455	RPO26	818902..819901	1
PP7435_Chr2-0456	MLC2	820973..821972	1
PP7435_Chr2-0457	SKI3	820238..821237	1
PP7435_Chr2-0458	GDB1	830042..831041	1
PP7435_Chr2-0460	IMO32-2	830439..831438	4
PP7435_Chr2-0461	PP7435_Chr2-0461	833796..834795	2
PP7435_Chr2-0462	PP7435_Chr2-0462	832952..833951	3
PP7435_Chr2-0463	RAD7	835778..836777	1
PP7435_Chr2-0464	PRP39	840321..841320	1
PP7435_Chr2-0466	UTR4	842586..843585	1
PP7435_Chr2-0467	JJJ3	851998..852997	2
PP7435_Chr2-0468	PP7435_Chr2-0468	855511..856510	3
PP7435_Chr2-0469	PRR1	856992..857991	6
PP7435_Chr2-0470	RGR1	856380..857379	1
PP7435_Chr2-0471	HIR3	865890..866889	4
PP7435_Chr2-0472	IPA1	865230..866229	1
PP7435_Chr2-0473	RAD3	867120..868119	2
PP7435_Chr2-0474	ERV46	869565..870564	4
PP7435_Chr2-0476	TGL2	877488..878487	3
PP7435_Chr2-0480	PP7435_Chr2-0480	881615..882614	3
PP7435_Chr2-0482	FET3	889210..890209	2
PP7435_Chr2-0483	CLD1-1	889821..890820	1
PP7435_Chr2-0484	FAA1	894265..895264	2
PP7435_Chr2-0486	RPS18A	897208..898207	3
PP7435_Chr2-0487	YML6	898306..899305	2
PP7435_Chr2-0488	PSP1	899759..900758	1
PP7435_Chr2-0489	UTP6	899508..900507	1
PP7435_Chr2-0490	ADA2	904193..905192	2
PP7435_Chr2-0491	RPS17B	903470..904469	4
PP7435_Chr2-0492	CTR2	904815..905814	3
PP7435_Chr2-0493	ROT2	909016..910015	1
PP7435_Chr2-0494	PUS9	908209..909208	5
PP7435_Chr2-0495	FOX2	910339..911338	2
PP7435_Chr2-0496	ARA2	915190..916189	5
PP7435_Chr2-0497	TRS85	914753..915752	3
PP7435_Chr2-0499	VAN1	921194..922193	3
PP7435_Chr2-0500	PRM15	923079..924078	4
PP7435_Chr2-0501	PIR1	922776..923775	5
PP7435_Chr2-0502	URK1	924591..925590	3
PP7435_Chr2-0503	CDC19	926391..927390	4
PP7435_Chr2-0504	REV1	931782..932781	4
PP7435_Chr2-0506	FLC2	934089..935088	4
PP7435_Chr2-0507	PP7435_Chr2-0507	938305..939304	1
PP7435_Chr2-0508	COQ5	938214..939213	1
PP7435_Chr2-0509	PP7435_Chr2-0509	939278..940277	2
PP7435_Chr2-0511	SUS1	945366..946365	3
PP7435_Chr2-0512	YSA1	944582..945581	2
PP7435_Chr2-0513	SPE3	945480..946479	1
PP7435_Chr2-0514	ALG1	949202..950201	4
PP7435_Chr2-0515	CMD1	948330..949329	2
PP7435_Chr2-0516	CAT8-1	949407..950406	3
PP7435_Chr2-0518	DNF2	958694..959693	4
PP7435_Chr2-0519	EGD2	958038..959037	1
PP7435_Chr2-0520	LNP1	960531..961530	4
PP7435_Chr2-0522	MF(ALPHA)1	960658..961657	2
PP7435_Chr2-0523	MNS1	964808..965807	2
PP7435_Chr2-0524	STR2	964246..965245	4
PP7435_Chr2-0525	PP7435_Chr2-0525	966616..967615	2
PP7435_Chr2-0526	DAL2	967882..968881	3
PP7435_Chr2-0527	PP7435_Chr2-0527	971216..972215	1
PP7435_Chr2-0528	PP7435_Chr2-0528	970652..971651	3
PP7435_Chr2-0530	PSH1	974309..975308	2
PP7435_Chr2-0531	ROY1	975402..976401	2
PP7435_Chr2-0532	DYN1	977302..978301	3
PP7435_Chr2-0533	TRM732	995149..996148	2
PP7435_Chr2-0534	PP7435_Chr2-0534	994295..995294	1
PP7435_Chr2-0535	TIF11	996899..997898	4
PP7435_Chr2-0537	TPS3	1001007..1002006	6
PP7435_Chr2-0538	PP7435_Chr2-0538	1000184..1001183	2
PP7435_Chr2-0539	PP7435_Chr2-0539	1001279..1002278	2
PP7435_Chr2-0541	PP7435_Chr2-0541	1004453..1005452	2
PP7435_Chr2-0542	RRT2	1007149..1008148	1
PP7435_Chr2-0543	MLC1	1006336..1007335	2
PP7435_Chr2-0544	ERT1	1009301..1010300	3
PP7435_Chr2-0545	ARC1	1008514..1009513	1
PP7435_Chr2-0546	DOM34	1009732..1010731	1
PP7435_Chr2-0547	PP7435_Chr2-0547	1012516..1013515	1
PP7435_Chr2-0548	PP7435_Chr2-0548	1011760..1012759	1
PP7435_Chr2-0549	RPL28	1013424..1014423	2
PP7435_Chr2-0550	PP7435_Chr2-0550	1014133..1015132	2
PP7435_Chr2-0551	ALG7	1017241..1018240	2
PP7435_Chr2-0552	CUE3	1016405..1017404	1
PP7435_Chr2-0553	NSA1	1020520..1021519	3
PP7435_Chr2-0554	NNF1	1019669..1020668	1
PP7435_Chr2-0555	MSN4	1022547..1023546	1
PP7435_Chr2-0556	EIS1	1022486..1023485	3
PP7435_Chr2-0557	HHT1-2	1026599..1027598	3
PP7435_Chr2-0558	ARP9	1026188..1027187	1
PP7435_Chr2-0559	RCH1	1030063..1031062	5
PP7435_Chr2-0560	MNN4-2	1032680..1033679	4
PP7435_Chr2-0561	QCR10	1032135..1033134	1
PP7435_Chr2-0563	PEX19	1036734..1037733	1
PP7435_Chr2-0565	SYO1	1039541..1040540	2
PP7435_Chr2-0566	ECM19	1040084..1041083	1
PP7435_Chr2-0567	PP7435_Chr2-0567	1041013..1042012	3
PP7435_Chr2-0568	AFG2	1040189..1041188	5
PP7435_Chr2-0569	PP7435_Chr2-0569	1042522..1043521	1
PP7435_Chr2-0570	SKI2	1043594..1044593	2
PP7435_Chr2-0571	ATP10	1049189..1050188	2
PP7435_Chr2-0572	SSY5	1048553..1049552	2
PP7435_Chr2-0573	MNN4-3	1051529..1052528	2
PP7435_Chr2-0574	PP7435_Chr2-0574	1054822..1055821	5
PP7435_Chr2-0575	RRG7	1053953..1054952	2
PP7435_Chr2-0576	PP7435_Chr2-0576	1056842..1057841	1
PP7435_Chr2-0577	RAD14	1058293..1059292	4
PP7435_Chr2-0578	PP7435_Chr2-0578	1058176..1059175	3
PP7435_Chr2-0579	AXL2	1063165..1064164	1
PP7435_Chr2-0580	BST1	1062778..1063777	2
PP7435_Chr2-0581	TUM1	1067959..1068958	4
PP7435_Chr2-0582	PP7435_Chr2-0582	1068810..1069809	2
PP7435_Chr2-0583	REV3	1068018..1069017	2
PP7435_Chr2-0584	APC5	1076076..1077075	1
PP7435_Chr2-0585	PIS1	1076994..1077993	4
PP7435_Chr2-0587	LRO1	1078677..1079676	1
PP7435_Chr2-0588	PP7435_Chr2-0588	1081157..1082156	1
PP7435_Chr2-0589	HUT1	1083974..1084973	4
PP7435_Chr2-0590	PP7435_Chr2-0590	1085166..1086165	2
PP7435_Chr2-0591	ENV7	1086351..1087350	2
PP7435_Chr2-0592	RVB2	1085571..1086570	2
PP7435_Chr2-0593	VMA11	1088493..1089492	4
PP7435_Chr2-0594	PP7435_Chr2-0594	1087865..1088864	2
PP7435_Chr2-0595	PP7435_Chr2-0595	1088789..1089788	2
PP7435_Chr2-0596	HIS5	1092210..1093209	3
PP7435_Chr2-0597	MRPS17	1091414..1092413	4
PP7435_Chr2-0598	SGM1	1092332..1093331	1
PP7435_Chr2-0599	XPT1	1096303..1097302	1
PP7435_Chr2-0600	PP7435_Chr2-0600	1098011..1099010	4
PP7435_Chr2-0601	TRP5-1	1097524..1098523	1
PP7435_Chr2-0602	RRN6	1100132..1101131	4
PP7435_Chr2-0603	NMD5	1106435..1107434	1
PP7435_Chr2-0604	PP7435_Chr2-0604	1106633..1107632	1
PP7435_Chr2-0606	MDM31	1110973..1111972	3
PP7435_Chr2-0609	ATG17	1115514..1116513	3
PP7435_Chr2-0610	SPP382	1114737..1115736	2
PP7435_Chr2-0612	VTC2	1118995..1119994	2
PP7435_Chr2-0613	FRA1-2	1121652..1122651	4
PP7435_Chr2-0614	WWM1	1124135..1125134	2
PP7435_Chr2-0615	CDC4	1124905..1125904	3
PP7435_Chr2-0616	PP7435_Chr2-0616	1127465..1128464	2
PP7435_Chr2-0617	PP7435_Chr2-0617	1133100..1134099	3
PP7435_Chr2-0619	STO1	1133746..1134745	2
PP7435_Chr2-0620	FKS1	1137624..1138623	2
PP7435_Chr2-0621	ADE17	1146123..1147122	4
PP7435_Chr2-0622	PUT4-2	1146654..1147653	3
[truncated: 2,792 more rows]

## Sheet: GO_Analysis
Prediction of CSRE in CBS7435 promoters
5353 promoters in total
At least one CSRE found in the promoter: 4791 promoters, i.e. 89,5% of total genes
At least two CSRE found in promoter: 3579 promoters, i.e. 66,86% of total genes
At least 3 CSRE found in promoter: 2193 promoters, i.e. 40,9% of total genes
At least 4 CSRE found in promoter: 1089 promoters, i.e. 20,32% of total genes
At least 5 CSRE found in promoter: 503 promoters, i.e. 9.39% of total genes
At least 6 CSRE found in promoter: 199 promoters, i.e. 3,71% of total genes
At least 7 CSRE found in promoter: 62 promoters, i.e. 1,16% of total genes
At least 8 CSRE found in promoter: 24 promoters, i.e. 0,44% of total genes
At least 9 CSRE found in promoter: 8 promoters, i.e. 0,17% of total genes
Max number of CSRE in a single promoter: 11 (PRM10-2 ; pheromone-regulated protein)
10 CSRE:
- PpHXT1 (hexose transporter)
- PP7435_Chr2-2001
9 CSRE:
- PP7435_Chr4-0172
- RAS1 (GTPase involved in G-protein signaling in adenylate cyclase activation)
- ARO9 (Aromatic aminotransferase II; catalyzes the first step of tryptophan, phenylalanine, and tyrosine catabolism)
- MCM10 (Essential chromatin-associated protein; involved in initiation of DNA replication; required for association of MCM2-7 complex with replication origins; required to stabilize catalytic subunit of DNA polymerase-alpha; self-associates through its N-terminal domain)
- MIS1-1 (Mitochondrial C1-tetrahydrofolate synthase, involved in interconversion between different oxidation states of tetrahydrofolate (THF))
More than 2 CSRE:
- 3579 genes total
- 913 uncharacterized
- 2671 characterized
GO enrichment with characterized genes; with Saccharomyces cerevisiae database
- 2331 genes mapped
- 340 were unmapped
cellular modified amino acid metabolic process
dicarboxylic acid metabolic process
tRNA modification
rRNA modification
cleavage involved in rRNA processing
RNA methylation
maturation of 5.8S rRNA from tricistronic rRNA transcript (SSU-rRNA, 5.8S rRNA, LSU-rRNA)
alpha-amino acid biosynthetic process
Golgi vesicle transport
ribosomal large subunit biogenesis
establishment of protein localization to membrane
establishment of organelle localization
lipid biosynthetic process
protein targeting
ribonucleoprotein complex assembly
cofactor biosynthetic process
cellular lipid metabolic process
organelle assembly
carbohydrate derivative biosynthetic process
protein-DNA complex subunit organization
membrane organization
mitochondrion organization
organophosphate biosynthetic process
protein modification by small protein conjugation or removal
translation
DNA repair
positive regulation of catalytic activity
ubiquitin-dependent protein catabolic process
establishment of protein localization to organelle
drug metabolic process
chromatin organization
phosphorylation
signal transduction
regulation of biological quality
positive regulation of transcription by RNA polymerase II
regulation of cellular component organization
negative regulation of cellular process
negative regulation of metabolic process
transcription, DNA-templated
response to chemical
More than 4 CSRE:
- 1089 genes total
- 816 genes characterized
- 243 genes uncharacterized
700 genes mapped, 111 unmapped
cellular modified amino acid metabolic process
tRNA modification
cofactor biosynthetic process
carboxylic acid biosynthetic process
cellular lipid metabolic process
ribonucleoprotein complex biogenesis
organonitrogen compound biosynthetic process
cellular amide metabolic process
cellular protein localization
cellular catabolic process
protein transport
phosphate-containing compound metabolic process
cellular protein modification process
cellular nitrogen compound biosynthetic process
organic cyclic compound biosynthetic process
cellular component organization
regulation of cellular process
More than 5 CSRE:
- 503 genes in total
- 365 characterized
- 137 uncharacterized
53 genes unmapped
RNA processing
organic substance metabolic process
nitrogen compound metabolic process
cellular metabolic process
primary metabolic process
cellular catabolic process
cellular component organization or biogenesis
